# Supplementary material for: Simulating neutron protein crystallography experiments: applications to the development of the NMX instrument at ESS
Source: Acta Crystallogr D Struct Biol. 2026 Jun 21;82(Pt 7):751–60. doi: 10.1107/S205979832600584X (PMC13317687; doi:10.1107/S205979832600584X)
Supplement: Supplementary file 4 [file d-82-00751-sup4.txt]

/********************************************************************************
* 
* McStas, neutron ray-tracing package
*         Copyright (C) 1997-2008, All rights reserved
*         Risoe National Laboratory, Roskilde, Denmark
*         Institut Laue Langevin, Grenoble, France
* 
* This file was written by McStasScript, which is a 
* python based McStas instrument generator written by 
* Mads Bertelsen in 2019 while employed at the 
* European Spallation Source Data Management and 
* Software Centre
* 
* Instrument NMX
* 
* %Identification
* Written by: Aaron D. Finke, Mads Bertelsen
* Date: 10:10:36 on June 25, 2025
* Origin: ESS DMSC (Denmark)
* %INSTRUMENT_SITE: ESS
* 
* %Description
* NMX is a quasi-Laue neutron diffractometer used for single-crystal studies of
* biological macromolecules at high resolution.
* 
* %Parameters
* double mon_shift: [m] monitor shift (not used)
* lmin: [AA] Minimum wavelength for monitors
* lmax: [AA] Maximum wavelength for monitors
* LambdaMin: [AA] Controls simulated wavelength band
* LambdaMax: [AA] Controls simulated wavelength band
* L_min: [AA] Controls choppers and monitors
* L_max: [AA] Controls choppers and monitors
* n_pulses: [1] Number of simulated pulses
* acc_power: [MW] Accelerator power
* Slit1_width: [m] First slit width
* Slit1_height: [m] First slit height
* Slit2_width: [m] Second slit width
* Slit2_height: [m] Second slit height
* PinholeCollimator_width: [m] Collimation width
* PinholeCollimator_height: [m] Collimation height
* XtalReflections: [filename] Crystal reflections
* XtalDelta_d_over_d: [1] Delta d over d for crystal sample
* XtalMosaicity: [ArcMin] Crystal mosaicity
* XtalSize_width: [m] Sample width
* XtalSize_height: [m] Sample height
* XtalSize_depth: [m] Sample depth
* XtalPhiX: [deg] Sample rotation around X
* XtalPhiY: [deg] Sample rotation around Y
* XtalPhiZ: [deg] Sample rotation around Z
* DetectorX: [m] Detector width
* DetectorY: [m] Detector height
* Det_config{n}_panel{m}_x: [m] X position of detector m in configuration n
* Det_config{n}_panel{m}_y: [m] Y position of detector m in configuration n   
* Det_config{n}_panel{m}_z: [m] Z position of detector m in configuration n  
* Det_config{n}_panel{m}_rotx: [deg] X rotation of detector m in configuration n
* Det_config{n}_panel{m}_roty: [deg] X rotation of detector m in configuration n
* Det_config{n}_panel{m}_rotz: [deg] X rotation of detector m in configuration n
* 
* 
* %End 
********************************************************************************/

DEFINE INSTRUMENT NMX (
double mon_shift = 0, 
double lmin = 1.8, // [AA] Minimum wavelength for monitors
double lmax = 3.55, // [AA] Maximum wavelength for monitors
double LambdaMin = 1.8, // [AA] Controls simulated wavelength band
double LambdaMax = 3.55, // [AA] Controls simulated wavelength band
double L_min = 1.8, // [AA] Controls choppers and monitors
double L_max = 3.55, // [AA] Controls choppers and monitors
n_pulses = 1, // [1] Number of simulated pulses
acc_power = 2, // [MW] Accelerator power
Slit1_width = 0.01, // [m] First slit width
Slit1_height = 0.01, // [m] First slit height
Slit2_width = 0.001, // [m] Second slit width
Slit2_height = 0.001, // [m] Second slit height
PinholeCollimator_width = 0.001, // [m] Collimation width
PinholeCollimator_height = 0.002, // [m] Collimation height
string XtalReflections = "rubredoxin_0.6A.lau", // [filename] Crystal reflections
XtalDelta_d_over_d = 0.0001, // [1] Delta d over d for crystal sample
XtalMosaicity = 15, // [ArcMin] Crystal mosaicity
XtalSize_width = 0.001, // [m] Sample width
XtalSize_height = 0.001, // [m] Sample height
XtalSize_depth = 0.001, // [m] Sample depth
double XtalPhiX = 0, // [deg] Sample rotation around X
double XtalPhiY = 0, // [deg] Sample rotation around Y
double XtalPhiZ = 0, // [deg] Sample rotation around Z
double DetectorX = 0.512, // [m] Detector width
double DetectorY = 0.512, // [m] Detector height
double Det_config1_panel0_x = 0.0,  
double Det_config1_panel0_y = 0.0,  
double Det_config1_panel0_z = 0.27,  
double Det_config1_panel0_rotx = -0.0,  
double Det_config1_panel0_roty = 0.0,  
double Det_config1_panel0_rotz = 0.0,  
double Det_config1_panel1_x = 0.236,  
double Det_config1_panel1_y = 0.16,  
double Det_config1_panel1_z = 0.086,  
double Det_config1_panel1_rotx = 180.0,  
double Det_config1_panel1_roty = 70.0,  
double Det_config1_panel1_rotz = -0.0,  
double Det_config1_panel2_x = -0.386,  
double Det_config1_panel2_y = 0.123,  
double Det_config1_panel2_z = -0.113,  
double Det_config1_panel2_rotx = -138.207,  
double Det_config1_panel2_roty = -63.979,  
double Det_config1_panel2_rotz = -141.226,  
double Det_config2_panel0_x = 0.0,  
double Det_config2_panel0_y = 0.16,  
double Det_config2_panel0_z = 0.331,  
double Det_config2_panel0_rotx = -0.0,  
double Det_config2_panel0_roty = 0.0,  
double Det_config2_panel0_rotz = 0.0,  
double Det_config2_panel1_x = 0.331,  
double Det_config2_panel1_y = 0.16,  
double Det_config2_panel1_z = 0.0,  
double Det_config2_panel1_rotx = 180.0,  
double Det_config2_panel1_roty = 90.0,  
double Det_config2_panel1_rotz = 0.0,  
double Det_config2_panel2_x = -0.501,  
double Det_config2_panel2_y = 0.16,  
double Det_config2_panel2_z = 0.0,  
double Det_config2_panel2_rotx = -0.0,  
double Det_config2_panel2_roty = -90.0,  
double Det_config2_panel2_rotz = 0.0,  
double Det_config3_panel0_x = 0.0,  
double Det_config3_panel0_y = 0.0,  
double Det_config3_panel0_z = 0.336,  
double Det_config3_panel0_rotx = -0.0,  
double Det_config3_panel0_roty = 0.0,  
double Det_config3_panel0_rotz = 135.0,  
double Det_config3_panel1_x = 0.238,  
double Det_config3_panel1_y = 0.238,  
double Det_config3_panel1_z = 0.0,  
double Det_config3_panel1_rotx = -90.0,  
double Det_config3_panel1_roty = 45.0,  
double Det_config3_panel1_rotz = -90.0,  
double Det_config3_panel2_x = -0.238,  
double Det_config3_panel2_y = 0.238,  
double Det_config3_panel2_z = 0.0,  
double Det_config3_panel2_rotx = -90.0,  
double Det_config3_panel2_roty = -45.0,  
double Det_config3_panel2_rotz = 90.0,  
double Det_config4_panel0_x = 0.0,  
double Det_config4_panel0_y = 0.0,  
double Det_config4_panel0_z = 0.581,  
double Det_config4_panel0_rotx = -0.0,  
double Det_config4_panel0_roty = 0.0,  
double Det_config4_panel0_rotz = 0.0,  
double Det_config4_panel1_x = 0.47,  
double Det_config4_panel1_y = 0.0,  
double Det_config4_panel1_z = 0.242,  
double Det_config4_panel1_rotx = -0.0,  
double Det_config4_panel1_roty = 58.0,  
double Det_config4_panel1_rotz = 180.0,  
double Det_config4_panel2_x = -0.47,  
double Det_config4_panel2_y = 0.0,  
double Det_config4_panel2_z = 0.242,  
double Det_config4_panel2_rotx = -0.0,  
double Det_config4_panel2_roty = -58.0,  
double Det_config4_panel2_rotz = 0.0,  
double Det_config5_panel0_x = 0.0,  
double Det_config5_panel0_y = 0.0,  
double Det_config5_panel0_z = 0.451,  
double Det_config5_panel0_rotx = -0.0,  
double Det_config5_panel0_roty = 0.0,  
double Det_config5_panel0_rotz = 0.0,  
double Det_config5_panel1_x = 0.0,  
double Det_config5_panel1_y = 0.465,  
double Det_config5_panel1_z = 0.188,  
double Det_config5_panel1_rotx = -68.0,  
double Det_config5_panel1_roty = 0.0,  
double Det_config5_panel1_rotz = 0.0,  
double Det_config5_panel2_x = 0.0,  
double Det_config5_panel2_y = 0.319,  
double Det_config5_panel2_z = -0.319,  
double Det_config5_panel2_rotx = -135.0,  
double Det_config5_panel2_roty = 0.0,  
double Det_config5_panel2_rotz = 0.0,  
double Det_config6_panel0_x = 0.117,  
double Det_config6_panel0_y = 0.0,  
double Det_config6_panel0_z = 0.436,  
double Det_config6_panel0_rotx = -0.0,  
double Det_config6_panel0_roty = 15.0,  
double Det_config6_panel0_rotz = 180.0,  
double Det_config6_panel1_x = -0.424,  
double Det_config6_panel1_y = 0.0,  
double Det_config6_panel1_z = 0.32,  
double Det_config6_panel1_rotx = -0.0,  
double Det_config6_panel1_roty = -53.0,  
double Det_config6_panel1_rotz = 0.0,  
double Det_config6_panel2_x = -0.417,  
double Det_config6_panel2_y = 0.0,  
double Det_config6_panel2_z = -0.24,  
double Det_config6_panel2_rotx = 180.0,  
double Det_config6_panel2_roty = -60.0,  
double Det_config6_panel2_rotz = 180.0, 
double Det_config7_panel0_x = 0.0,  
double Det_config7_panel0_y = 0.0,  
double Det_config7_panel0_z = 1.001,  
double Det_config7_panel0_rotx = -0.0,  
double Det_config7_panel0_roty = 0.0,  
double Det_config7_panel0_rotz = 0.0,  
double Det_config7_panel1_x = 0.907,  
double Det_config7_panel1_y = 0.0,  
double Det_config7_panel1_z = 0.799,  
double Det_config7_panel1_rotx = -0.0,  
double Det_config7_panel1_roty = 65.0,  
double Det_config7_panel1_rotz = 0.0,  
double Det_config7_panel2_x = -0.708,  
double Det_config7_panel2_y = 0.0,  
double Det_config7_panel2_z = -0.708,  
double Det_config7_panel2_rotx = 180.0,  
double Det_config7_panel2_roty = -45.0,  
double Det_config7_panel2_rotz = 180.0,  
double Det_config8_panel0_x = -0.53,  
double Det_config8_panel0_y = 0.0,  
double Det_config8_panel0_z = 0.849,  
double Det_config8_panel0_rotx = -0.0,  
double Det_config8_panel0_roty = -32.0,  
double Det_config8_panel0_rotz = 0.0,  
double Det_config8_panel1_x = 0.53,  
double Det_config8_panel1_y = 0.0,  
double Det_config8_panel1_z = 0.849,  
double Det_config8_panel1_rotx = -0.0,  
double Det_config8_panel1_roty = 32.0,  
double Det_config8_panel1_rotz = 0.0,  
double Det_config8_panel2_x = -0.994,  
double Det_config8_panel2_y = 0.0,  
double Det_config8_panel2_z = -0.122,  
double Det_config8_panel2_rotx = 180.0,  
double Det_config8_panel2_roty = -83.0,  
double Det_config8_panel2_rotz = 180.0,  
double Det_config9_panel0_x = 0.0,  
double Det_config9_panel0_y = 0.0,  
double Det_config9_panel0_z = 1.001,  
double Det_config9_panel0_rotx = -0.0,  
double Det_config9_panel0_roty = 0.0,  
double Det_config9_panel0_rotz = 0.0,  
double Det_config9_panel1_x = 0.708,  
double Det_config9_panel1_y = 0.0,  
double Det_config9_panel1_z = -0.708,  
double Det_config9_panel1_rotx = -180.0,  
double Det_config9_panel1_roty = 45.0,  
double Det_config9_panel1_rotz = 180.0,  
double Det_config9_panel2_x = -0.907,  
double Det_config9_panel2_y = 0.0,  
double Det_config9_panel2_z = 0.423,  
double Det_config9_panel2_rotx = -0.0,  
double Det_config9_panel2_roty = -65.0,  
double Det_config9_panel2_rotz = 0.0,  
double Det_config10_panel0_x = 0.0,  
double Det_config10_panel0_y = 0.0,  
double Det_config10_panel0_z = 1.001,  
double Det_config10_panel0_rotx = -0.0,  
double Det_config10_panel0_roty = 0.0,  
double Det_config10_panel0_rotz = 0.0,  
double Det_config10_panel1_x = 0.0,  
double Det_config10_panel1_y = 0.602,  
double Det_config10_panel1_z = 0.799,  
double Det_config10_panel1_rotx = -37.0,  
double Det_config10_panel1_roty = 0.0,  
double Det_config10_panel1_rotz = 0.0,  
double Det_config10_panel2_x = 0.0,  
double Det_config10_panel2_y = 0.967,  
double Det_config10_panel2_z = 0.259,  
double Det_config10_panel2_rotx = -75.0,  
double Det_config10_panel2_roty = 0.0,  
double Det_config10_panel2_rotz = 0.0,  
double Det_config11_panel0_x = 0.0,  
double Det_config11_panel0_y = 0.941,  
double Det_config11_panel0_z = 0.342,  
double Det_config11_panel0_rotx = -70.0,  
double Det_config11_panel0_roty = 0.0,  
double Det_config11_panel0_rotz = 0.0,  
double Det_config11_panel1_x = 0.0,  
double Det_config11_panel1_y = 0.952,  
double Det_config11_panel1_z = -0.309,  
double Det_config11_panel1_rotx = -108.0,  
double Det_config11_panel1_roty = 0.0,  
double Det_config11_panel1_rotz = 0.0,  
double Det_config11_panel2_x = 0.0,  
double Det_config11_panel2_y = 0.574,  
double Det_config11_panel2_z = -0.82,  
double Det_config11_panel2_rotx = -145.0,  
double Det_config11_panel2_roty = 0.0,  
double Det_config11_panel2_rotz = 0.0  

)
DEPENDENCY "  -DMCSX_REFL_SLIST_SIZE=4096 "
//  -Wl,-rpath,CMD(ncrystal-config --show libdir) -Wl,CMD(ncrystal-config --show libpath) -ICMD(ncrystal-config --show includedir) -DFUNNEL 
DECLARE 
%{
const double h = 6.62607E-34;
const double m_n = 1.67493E-27;
double ESSpulselength = 0.00286;
double distModGuide = 6;
double Position_postcurvedguide = 24.5;
double Position_poststraightguide2 = 153.91;
double LengthStraight_1 = 3.317;
double distModMonolithwindow = 5.372;
double chopperDiskSpace;
double chopper1OpenT;
double chopper1Delay;
double chopper2OpenT;
double chopper2ADelay;
double chopper2BDelay;
double chopperFreq;
double Position_sample = 157.5;
char srcdef[128];
double deltaz = 0.0001;
double Upper_bound_preCurvedGuide;
double Lower_bound_preCurvedGuide;
double Upper_bound_postCurvedGuide;
double Lower_bound_postCurvedGuide;
double Upper_bound_postStraightGuide2;
double Lower_bound_postStraightGuide2;
double Upper_bound_sample;
double Lower_bound_sample;
double SegmentArray[30] = {0.5,0.5,0.5,0.5,0.5,0.5,0.5,0.5,0.5,0.5,0.25,0.25,0.25,0.25,0.25,0.25,0.25,0.25,0.25,0.25,0.25,0.25,0.25,0.25,0.25,0.25,0.25,0.25,0.25,0.25};
double LengthCurveSeg = 0.5;
double AngleRotSegHorizontal = 0.0352593;
double GuideDim_s1_w1 = 0.05;
double GuideDim_s1_w2 = 0.05;
double GuideDim_s1_h1 = 0.05;
double GuideDim_s1_h2 = 0.05;

    double calcOpenTime(double pos, double minL, double maxL){
        // Base calculation on minL from start of pulse,
        // maxL from end of pulse.
        // It is assumed that maxL-minL is not greater than frame width
        double opentime;
        printf("pos=%g; minL=%g; maxL=%g;\n",pos,minL,maxL);
        opentime = ((maxL-minL)*(pos)/3.95603)+2.86;

        return opentime;
    }

    double calcDisk1Delay(double pos, double opening, double minL, double freq){
        // Base calculation on leading edge at guide centre
        // Delay is TOF for leading edge + rotation of half opening
        double delay;

        delay = minL*pos/3.95603 + (opening/2.0)*1000/(freq*360) + 2.86/2.0;

        return delay;
    }

    double calcDisk2Delay(double pos, double opening, double maxL, double freq){
        // Base calculation on trailing edge at guide centre
        // Delay is TOF for trailing edge - rotation of half opening
        double delay;

        delay = maxL*pos/3.95603 - (opening/2.0)*1000/(freq*360) + 2.86/2.0;

        return delay;

    }
    
%}

INITIALIZE 
%{
// Start of initialize for generated NMX

    LengthStraight_1 = distModMonolithwindow - distModGuide;
    chopperDiskSpace = 0.025;
     
    chopperFreq = 14.0;
    chopper1OpenT = calcOpenTime(28.4, L_min, L_max);
    chopper1Delay = calcDisk1Delay(28.4,77.76,L_min,14.0);
    chopper2OpenT = calcOpenTime(51, L_min, L_max);
    chopper2ADelay = calcDisk1Delay(51-chopperDiskSpace,140,L_min,14.0);
    chopper2BDelay = calcDisk2Delay(51+chopperDiskSpace,140,L_max,14.0);
     
    printf("---- Chopper1 Open Time = %g ms\n",chopper1OpenT);
    printf("---- Chopper1 Delay = %g ms\n",chopper1Delay);
     
    printf("---- Chopper2 Open Time = %g ms\n",chopper2OpenT);
    printf("---- Chopper2A Delay = %g ms\n",chopper2ADelay);
    printf("---- Chopper2B Delay = %g ms\n",chopper2BDelay);
     
    Lower_bound_preCurvedGuide = (distModGuide+LengthStraight_1)/(h/(m_n * LambdaMin*1e-10))*1e6;
    Upper_bound_preCurvedGuide = ((distModGuide+LengthStraight_1)/(h/(m_n * LambdaMax*1e-10))+ESSpulselength)*1e6;
      
    Lower_bound_postCurvedGuide = (Position_postcurvedguide)/(h/(m_n * LambdaMin*1e-10))*1e6;
    Upper_bound_postCurvedGuide = ((Position_postcurvedguide)/(h/(m_n * LambdaMax*1e-10))+ESSpulselength)*1e6;
    Lower_bound_postStraightGuide2 = (Position_poststraightguide2)/(h/(m_n * LambdaMin*1e-10))*1e6;
    Upper_bound_postStraightGuide2 = ((Position_poststraightguide2)/(h/(m_n * LambdaMax*1e-10))+ESSpulselength)*1e6;
      
    Lower_bound_sample = (Position_sample)/(h/(m_n * LambdaMin*1e-10)) * 1e6;
    Upper_bound_sample = ((Position_sample)/(h/(m_n * LambdaMax*1e-10)) + ESSpulselength)*1e6;
    
%}

TRACE 
COMPONENT Origin = Progress_bar()
AT (0,0,0) ABSOLUTE

COMPONENT Source = ESS_butterfly(
 sector = "W", beamline = 1,
 yheight = 0.03, cold_frac = 1,
 target_index = 3, focus_xw = 0.045,
 focus_yh = 0.0495, Lmin = LambdaMin,
 Lmax = LambdaMax, n_pulses = n_pulses,
 acc_power = acc_power)
AT (0,0,0) RELATIVE Origin

COMPONENT PortOrig = Arm()
AT (0.036,0,0) RELATIVE Origin
ROTATED (0,-1.0,0) RELATIVE Origin

COMPONENT sourceMantid = Arm()
AT (0,0,0) RELATIVE PortOrig

COMPONENT MonolithGuide = Guide_gravity(
 w1 = 0.045, h1 = 0.035,
 w2 = 0.045, h2 = 0.045,
 l = 4, m = 1)
AT (0,0,1.9999) RELATIVE PortOrig
ROTATED (0,0,0) RELATIVE PortOrig

COMPONENT armCurvedGuide = Arm()
AT (0,0,6) RELATIVE PortOrig

COMPONENT CurvedGuide1 = Guide_gravity(
 w1 = 0.045, h1 = 0.045,
 w2 = 0.045, h2 = 0.045,
 l = LengthCurveSeg, mleft = 1,
 mright = 3, mtop = 1,
 mbottom = 1)
AT (0,0,deltaz) RELATIVE armCurvedGuide
ROTATED (0,AngleRotSegHorizontal,0) RELATIVE PREVIOUS

COMPONENT CurvedGuide2 = Guide_gravity(
 w1 = 0.045, h1 = 0.045,
 w2 = 0.045, h2 = 0.045,
 l = LengthCurveSeg, mleft = 1,
 mright = 3, mtop = 1,
 mbottom = 1)
AT (0,0,deltaz + LengthCurveSeg) RELATIVE CurvedGuide1
ROTATED (0,AngleRotSegHorizontal,0) RELATIVE PREVIOUS

COMPONENT CurvedGuide3 = Guide_gravity(
 w1 = 0.045, h1 = 0.045,
 w2 = 0.045, h2 = 0.045,
 l = LengthCurveSeg, mleft = 1,
 mright = 3, mtop = 1,
 mbottom = 1)
AT (0,0,deltaz + LengthCurveSeg) RELATIVE CurvedGuide2
ROTATED (0,AngleRotSegHorizontal,0) RELATIVE PREVIOUS

COMPONENT CurvedGuide4 = Guide_gravity(
 w1 = 0.045, h1 = 0.045,
 w2 = 0.045, h2 = 0.045,
 l = LengthCurveSeg, mleft = 1,
 mright = 3, mtop = 1,
 mbottom = 1)
AT (0,0,deltaz + LengthCurveSeg) RELATIVE CurvedGuide3
ROTATED (0,AngleRotSegHorizontal,0) RELATIVE PREVIOUS

COMPONENT CurvedGuide5 = Guide_gravity(
 w1 = 0.045, h1 = 0.045,
 w2 = 0.045, h2 = 0.045,
 l = LengthCurveSeg, mleft = 1,
 mright = 3, mtop = 1,
 mbottom = 1)
AT (0,0,deltaz + LengthCurveSeg) RELATIVE CurvedGuide4
ROTATED (0,AngleRotSegHorizontal,0) RELATIVE PREVIOUS

COMPONENT CurvedGuide6 = Guide_gravity(
 w1 = 0.045, h1 = 0.045,
 w2 = 0.045, h2 = 0.045,
 l = LengthCurveSeg, mleft = 1,
 mright = 3, mtop = 1,
 mbottom = 1)
AT (0,0,deltaz + LengthCurveSeg) RELATIVE CurvedGuide5
ROTATED (0,AngleRotSegHorizontal,0) RELATIVE PREVIOUS

COMPONENT CurvedGuide7 = Guide_gravity(
 w1 = 0.045, h1 = 0.045,
 w2 = 0.045, h2 = 0.045,
 l = LengthCurveSeg, mleft = 1,
 mright = 3, mtop = 1,
 mbottom = 1)
AT (0,0,deltaz + LengthCurveSeg) RELATIVE CurvedGuide6
ROTATED (0,AngleRotSegHorizontal,0) RELATIVE PREVIOUS

COMPONENT CurvedGuide8 = Guide_gravity(
 w1 = 0.045, h1 = 0.045,
 w2 = 0.045, h2 = 0.045,
 l = LengthCurveSeg, mleft = 1,
 mright = 3, mtop = 1,
 mbottom = 1)
AT (0,0,deltaz + LengthCurveSeg) RELATIVE CurvedGuide7
ROTATED (0,AngleRotSegHorizontal,0) RELATIVE PREVIOUS

COMPONENT CurvedGuide9 = Guide_gravity(
 w1 = 0.045, h1 = 0.045,
 w2 = 0.045, h2 = 0.045,
 l = LengthCurveSeg, mleft = 1,
 mright = 3, mtop = 1,
 mbottom = 1)
AT (0,0,deltaz + LengthCurveSeg) RELATIVE CurvedGuide8
ROTATED (0,AngleRotSegHorizontal,0) RELATIVE PREVIOUS

COMPONENT CurvedGuide10 = Guide_gravity(
 w1 = 0.045, h1 = 0.045,
 w2 = 0.045, h2 = 0.045,
 l = LengthCurveSeg, mleft = 1,
 mright = 3, mtop = 1,
 mbottom = 1)
AT (0,0,deltaz + LengthCurveSeg) RELATIVE CurvedGuide9
ROTATED (0,AngleRotSegHorizontal,0) RELATIVE PREVIOUS

COMPONENT CurvedGuide11 = Guide_gravity(
 w1 = 0.045, h1 = 0.045,
 w2 = 0.045, h2 = 0.045,
 l = LengthCurveSeg, mleft = 1,
 mright = 3, mtop = 1,
 mbottom = 1)
AT (0,0,deltaz + LengthCurveSeg) RELATIVE CurvedGuide10
ROTATED (0,AngleRotSegHorizontal,0) RELATIVE PREVIOUS

COMPONENT CurvedGuide12 = Guide_gravity(
 w1 = 0.045, h1 = 0.045,
 w2 = 0.045, h2 = 0.045,
 l = LengthCurveSeg, mleft = 1,
 mright = 3, mtop = 1,
 mbottom = 1)
AT (0,0,deltaz + LengthCurveSeg) RELATIVE CurvedGuide11
ROTATED (0,AngleRotSegHorizontal,0) RELATIVE PREVIOUS

COMPONENT CurvedGuide13 = Guide_gravity(
 w1 = 0.045, h1 = 0.045,
 w2 = 0.045, h2 = 0.045,
 l = LengthCurveSeg, mleft = 1,
 mright = 3, mtop = 1,
 mbottom = 1)
AT (0,0,deltaz + LengthCurveSeg) RELATIVE CurvedGuide12
ROTATED (0,AngleRotSegHorizontal,0) RELATIVE PREVIOUS

COMPONENT CurvedGuide14 = Guide_gravity(
 w1 = 0.045, h1 = 0.045,
 w2 = 0.045, h2 = 0.045,
 l = LengthCurveSeg, mleft = 1,
 mright = 3, mtop = 1,
 mbottom = 1)
AT (0,0,deltaz + LengthCurveSeg) RELATIVE CurvedGuide13
ROTATED (0,AngleRotSegHorizontal,0) RELATIVE PREVIOUS

COMPONENT CurvedGuide15 = Guide_gravity(
 w1 = 0.045, h1 = 0.045,
 w2 = 0.045, h2 = 0.045,
 l = LengthCurveSeg, mleft = 1,
 mright = 3, mtop = 1,
 mbottom = 1)
AT (0,0,deltaz + LengthCurveSeg) RELATIVE CurvedGuide14
ROTATED (0,AngleRotSegHorizontal,0) RELATIVE PREVIOUS

COMPONENT CurvedGuide16 = Guide_gravity(
 w1 = 0.045, h1 = 0.045,
 w2 = 0.045, h2 = 0.045,
 l = LengthCurveSeg, mleft = 1,
 mright = 3, mtop = 1,
 mbottom = 1)
AT (0,0,deltaz + LengthCurveSeg) RELATIVE CurvedGuide15
ROTATED (0,AngleRotSegHorizontal,0) RELATIVE PREVIOUS

COMPONENT CurvedGuide17 = Guide_gravity(
 w1 = 0.045, h1 = 0.045,
 w2 = 0.045, h2 = 0.045,
 l = LengthCurveSeg, mleft = 1,
 mright = 3, mtop = 1,
 mbottom = 1)
AT (0,0,deltaz + LengthCurveSeg) RELATIVE CurvedGuide16
ROTATED (0,AngleRotSegHorizontal,0) RELATIVE PREVIOUS

COMPONENT CurvedGuide18 = Guide_gravity(
 w1 = 0.045, h1 = 0.045,
 w2 = 0.045, h2 = 0.045,
 l = LengthCurveSeg, mleft = 1,
 mright = 3, mtop = 1,
 mbottom = 1)
AT (0,0,deltaz + LengthCurveSeg) RELATIVE CurvedGuide17
ROTATED (0,AngleRotSegHorizontal,0) RELATIVE PREVIOUS

COMPONENT CurvedGuide19 = Guide_gravity(
 w1 = 0.045, h1 = 0.045,
 w2 = 0.045, h2 = 0.045,
 l = LengthCurveSeg, mleft = 1,
 mright = 3, mtop = 1,
 mbottom = 1)
AT (0,0,deltaz + LengthCurveSeg) RELATIVE CurvedGuide18
ROTATED (0,AngleRotSegHorizontal,0) RELATIVE PREVIOUS

COMPONENT CurvedGuide20 = Guide_gravity(
 w1 = 0.045, h1 = 0.045,
 w2 = 0.045, h2 = 0.045,
 l = LengthCurveSeg, mleft = 1,
 mright = 3, mtop = 1,
 mbottom = 1)
AT (0,0,deltaz + LengthCurveSeg) RELATIVE CurvedGuide19
ROTATED (0,AngleRotSegHorizontal,0) RELATIVE PREVIOUS

COMPONENT CurvedGuide21 = Guide_gravity(
 w1 = 0.045, h1 = 0.045,
 w2 = 0.045, h2 = 0.045,
 l = LengthCurveSeg, mleft = 1,
 mright = 3, mtop = 1,
 mbottom = 1)
AT (0,0,deltaz + LengthCurveSeg) RELATIVE CurvedGuide20
ROTATED (0,AngleRotSegHorizontal,0) RELATIVE PREVIOUS

COMPONENT CurvedGuide22 = Guide_gravity(
 w1 = 0.045, h1 = 0.045,
 w2 = 0.045, h2 = 0.045,
 l = LengthCurveSeg, mleft = 1,
 mright = 3, mtop = 1,
 mbottom = 1)
AT (0,0,deltaz + LengthCurveSeg) RELATIVE CurvedGuide21
ROTATED (0,AngleRotSegHorizontal,0) RELATIVE PREVIOUS

COMPONENT CurvedGuide23 = Guide_gravity(
 w1 = 0.045, h1 = 0.045,
 w2 = 0.045, h2 = 0.045,
 l = LengthCurveSeg, mleft = 1,
 mright = 3, mtop = 1,
 mbottom = 1)
AT (0,0,deltaz + LengthCurveSeg) RELATIVE CurvedGuide22
ROTATED (0,AngleRotSegHorizontal,0) RELATIVE PREVIOUS

COMPONENT CurvedGuide24 = Guide_gravity(
 w1 = 0.045, h1 = 0.045,
 w2 = 0.045, h2 = 0.045,
 l = LengthCurveSeg, mleft = 1,
 mright = 3, mtop = 1,
 mbottom = 1)
AT (0,0,deltaz + LengthCurveSeg) RELATIVE CurvedGuide23
ROTATED (0,AngleRotSegHorizontal,0) RELATIVE PREVIOUS

COMPONENT CurvedGuide25 = Guide_gravity(
 w1 = 0.045, h1 = 0.045,
 w2 = 0.045, h2 = 0.045,
 l = LengthCurveSeg, mleft = 1,
 mright = 3, mtop = 1,
 mbottom = 1)
AT (0,0,deltaz + LengthCurveSeg) RELATIVE CurvedGuide24
ROTATED (0,AngleRotSegHorizontal,0) RELATIVE PREVIOUS

COMPONENT CurvedGuide26 = Guide_gravity(
 w1 = 0.045, h1 = 0.045,
 w2 = 0.045, h2 = 0.045,
 l = LengthCurveSeg, mleft = 1,
 mright = 3, mtop = 1,
 mbottom = 1)
AT (0,0,deltaz + LengthCurveSeg) RELATIVE CurvedGuide25
ROTATED (0,AngleRotSegHorizontal,0) RELATIVE PREVIOUS

COMPONENT CurvedGuide27 = Guide_gravity(
 w1 = 0.045, h1 = 0.045,
 w2 = 0.045, h2 = 0.045,
 l = LengthCurveSeg, mleft = 1,
 mright = 3, mtop = 1,
 mbottom = 1)
AT (0,0,deltaz + LengthCurveSeg) RELATIVE CurvedGuide26
ROTATED (0,AngleRotSegHorizontal,0) RELATIVE PREVIOUS

COMPONENT CurvedGuide28 = Guide_gravity(
 w1 = 0.045, h1 = 0.045,
 w2 = 0.045, h2 = 0.045,
 l = LengthCurveSeg, mleft = 1,
 mright = 3, mtop = 1,
 mbottom = 1)
AT (0,0,deltaz + LengthCurveSeg) RELATIVE CurvedGuide27
ROTATED (0,AngleRotSegHorizontal,0) RELATIVE PREVIOUS

COMPONENT CurvedGuide29 = Guide_gravity(
 w1 = 0.045, h1 = 0.045,
 w2 = 0.045, h2 = 0.045,
 l = LengthCurveSeg, mleft = 1,
 mright = 3, mtop = 1,
 mbottom = 1)
AT (0,0,deltaz + LengthCurveSeg) RELATIVE CurvedGuide28
ROTATED (0,AngleRotSegHorizontal,0) RELATIVE PREVIOUS

COMPONENT CurvedGuide30 = Guide_gravity(
 w1 = 0.045, h1 = 0.045,
 w2 = 0.045, h2 = 0.045,
 l = LengthCurveSeg, mleft = 1,
 mright = 3, mtop = 1,
 mbottom = 1)
AT (0,0,deltaz + LengthCurveSeg) RELATIVE CurvedGuide29
ROTATED (0,AngleRotSegHorizontal,0) RELATIVE PREVIOUS

COMPONENT CurvedGuide31 = Guide_gravity(
 w1 = 0.045, h1 = 0.045,
 w2 = 0.045, h2 = 0.045,
 l = LengthCurveSeg, mleft = 1,
 mright = 3, mtop = 1,
 mbottom = 1)
AT (0,0,deltaz + LengthCurveSeg) RELATIVE CurvedGuide30
ROTATED (0,AngleRotSegHorizontal,0) RELATIVE PREVIOUS

COMPONENT CurvedGuide32 = Guide_gravity(
 w1 = 0.045, h1 = 0.045,
 w2 = 0.045, h2 = 0.045,
 l = LengthCurveSeg, mleft = 1,
 mright = 3, mtop = 1,
 mbottom = 1)
AT (0,0,deltaz + LengthCurveSeg) RELATIVE CurvedGuide31
ROTATED (0,AngleRotSegHorizontal,0) RELATIVE PREVIOUS

COMPONENT CurvedGuide33 = Guide_gravity(
 w1 = 0.045, h1 = 0.045,
 w2 = 0.045, h2 = 0.045,
 l = LengthCurveSeg, mleft = 1,
 mright = 3, mtop = 1,
 mbottom = 1)
AT (0,0,deltaz + LengthCurveSeg) RELATIVE CurvedGuide32
ROTATED (0,AngleRotSegHorizontal,0) RELATIVE PREVIOUS

COMPONENT CurvedGuide34 = Guide_gravity(
 w1 = 0.045, h1 = 0.045,
 w2 = 0.045, h2 = 0.045,
 l = LengthCurveSeg, mleft = 1,
 mright = 3, mtop = 1,
 mbottom = 1)
AT (0,0,deltaz + LengthCurveSeg) RELATIVE CurvedGuide33
ROTATED (0,AngleRotSegHorizontal,0) RELATIVE PREVIOUS

COMPONENT CurvedGuide35 = Guide_gravity(
 w1 = 0.045, h1 = 0.045,
 w2 = 0.045, h2 = 0.045,
 l = LengthCurveSeg, mleft = 1,
 mright = 3, mtop = 1,
 mbottom = 1)
AT (0,0,deltaz + LengthCurveSeg) RELATIVE CurvedGuide34
ROTATED (0,AngleRotSegHorizontal,0) RELATIVE PREVIOUS

COMPONENT CurvedGuide36 = Guide_gravity(
 w1 = 0.045, h1 = 0.045,
 w2 = 0.045, h2 = 0.045,
 l = LengthCurveSeg, mleft = 1,
 mright = 3, mtop = 1,
 mbottom = 1)
AT (0,0,deltaz + LengthCurveSeg) RELATIVE CurvedGuide35
ROTATED (0,AngleRotSegHorizontal,0) RELATIVE PREVIOUS

COMPONENT CurvedGuide37 = Guide_gravity(
 w1 = 0.045, h1 = 0.045,
 w2 = 0.045, h2 = 0.045,
 l = LengthCurveSeg, mleft = 1,
 mright = 3, mtop = 1,
 mbottom = 1)
AT (0,0,deltaz + LengthCurveSeg) RELATIVE CurvedGuide36
ROTATED (0,AngleRotSegHorizontal,0) RELATIVE PREVIOUS

COMPONENT armEndCurved = Arm()
AT (0,0,LengthCurveSeg+deltaz) RELATIVE CurvedGuide37

COMPONENT StraightSegment = Guide_gravity(
 w1 = 0.045, h1 = 0.045,
 w2 = 0.045, h2 = 0.045,
 l = 3.5, mleft = 1,
 mright = 1, mtop = 1,
 mbottom = 1)
AT (0,0,3*deltaz) RELATIVE armEndCurved

COMPONENT armSecondaryShutter_1 = Arm()
AT (0,0,3.5+deltaz) RELATIVE StraightSegment

COMPONENT Slit_secondary_shutter_1_1 = Slit(
 xwidth = 0.045, yheight = 0.045)
AT (0,0,0.3) RELATIVE armSecondaryShutter_1

COMPONENT Chopper1_pos = Arm()
AT (0,0,0.1 + 2.0*deltaz) RELATIVE Slit_secondary_shutter_1_1

COMPONENT Chopper1 = DiskChopper(
 theta_0 = 77.7, radius = 0.35,
 yheight = 0.05, nu = 14,
 nslit = 1, delay = chopper1Delay/1000,
 abs_out = 1)
AT (0,0,0) RELATIVE Chopper1_pos

COMPONENT armEndChopper1 = Arm()
AT (0,0,0.1) RELATIVE Chopper1_pos

COMPONENT NeutronGuide5_2 = Guide_gravity(
 w1 = 0.045, h1 = 0.045,
 w2 = 0.045, h2 = 0.045,
 l = 22.45, m = 1)
AT (0,0,0) RELATIVE armEndChopper1

COMPONENT armChopper2 = Arm()
AT (0,0,22.45) RELATIVE NeutronGuide5_2

COMPONENT Chopper2A_pos = Arm()
AT (0,0,0.025) RELATIVE armChopper2

COMPONENT Chopper2A = DiskChopper(
 theta_0 = 140, radius = 0.35,
 yheight = 0.05, nu = 14,
 nslit = 1, delay = chopper2ADelay/1000,
 abs_out = 1)
AT (0,0,0) RELATIVE Chopper2A_pos

COMPONENT Chopper2B_pos = Arm()
AT (0,0,0.025) RELATIVE Chopper2A_pos

COMPONENT Chopper2B = DiskChopper(
 theta_0 = 140, radius = 0.35,
 yheight = 0.05, nu = 14,
 nslit = 1, delay = chopper2BDelay/1000,
 abs_out = 1)
AT (0,0,0) RELATIVE Chopper2B_pos

COMPONENT armEndChopper2 = Arm()
AT (0,0,0.1) RELATIVE armChopper2

COMPONENT NeutronGuide7 = Guide_gravity(
 w1 = 0.045, h1 = 0.045,
 w2 = 0.045, h2 = 0.045,
 l = 92.813, m = 1)
AT (0,0,0) RELATIVE armEndChopper2

COMPONENT armEndStraight2 = Arm()
AT (0,0,92.813) RELATIVE NeutronGuide7

COMPONENT armStartFocusing = Arm()
AT (0,0,0) RELATIVE armEndStraight2

COMPONENT EllipticGuide = Elliptic_guide_gravity(
 xwidth = 0.045, yheight = 0.045,
 l = 10, linxw = 1000,
 loutxw = 9, linyh = 1000,
 loutyh = 9, dimensionsAt = "entrance",
 R0 = 0.99, Qc = 0.0219,
 alpha = 6.07, m = 1,
 W = 0.003)
AT (0,0,0) RELATIVE armStartFocusing

COMPONENT armEndFocusing = Arm()
AT (0,0,10) RELATIVE EllipticGuide

COMPONENT start_backend = Arm()
AT (0,0,0) RELATIVE armEndFocusing

COMPONENT Slit_1 = Slit(
 xwidth = Slit1_width, yheight = Slit1_height)
AT (0,0,0.5) RELATIVE start_backend

COMPONENT Scraper_1 = Slit(
 xwidth = 0.03, yheight = 0.03)
AT (0,0,0.15) RELATIVE Slit_1

COMPONENT Scraper_2 = Slit(
 xwidth = 0.03, yheight = 0.03)
AT (0,0,0.55) RELATIVE Scraper_1

COMPONENT Scraper_3 = Slit(
 xwidth = 0.03, yheight = 0.03)
AT (0,0,0.85) RELATIVE Scraper_2

COMPONENT Slit_2 = Slit(
 xwidth = Slit2_width, yheight = Slit2_height)
AT (0,0,0.1) RELATIVE Scraper_3

COMPONENT sample_position = Arm()
AT (0,0,0.7) RELATIVE Slit_2

COMPONENT arm_config1_Detector_0 = Arm()
AT (Det_config1_panel0_x, Det_config1_panel0_y, Det_config1_panel0_z) RELATIVE sample_position
ROTATED (Det_config1_panel0_rotx, Det_config1_panel0_roty, Det_config1_panel0_rotz) RELATIVE sample_position
 
COMPONENT arm_config1_Detector_1 = Arm()
AT (Det_config1_panel1_x, Det_config1_panel1_y, Det_config1_panel1_z) RELATIVE sample_position
ROTATED (Det_config1_panel1_rotx, Det_config1_panel1_roty, Det_config1_panel1_rotz) RELATIVE sample_position
 
COMPONENT arm_config1_Detector_2 = Arm()
AT (Det_config1_panel2_x, Det_config1_panel2_y, Det_config1_panel2_z) RELATIVE sample_position
ROTATED (Det_config1_panel2_rotx, Det_config1_panel2_roty, Det_config1_panel2_rotz) RELATIVE sample_position
 
COMPONENT arm_config2_Detector_0 = Arm()
AT (Det_config2_panel0_x, Det_config2_panel0_y, Det_config2_panel0_z) RELATIVE sample_position
ROTATED (Det_config2_panel0_rotx, Det_config2_panel0_roty, Det_config2_panel0_rotz) RELATIVE sample_position
 
COMPONENT arm_config2_Detector_1 = Arm()
AT (Det_config2_panel1_x, Det_config2_panel1_y, Det_config2_panel1_z) RELATIVE sample_position
ROTATED (Det_config2_panel1_rotx, Det_config2_panel1_roty, Det_config2_panel1_rotz) RELATIVE sample_position
COMPONENT arm_config2_Detector_2 = Arm()
AT (Det_config2_panel2_x, Det_config2_panel2_y, Det_config2_panel2_z) RELATIVE sample_position
ROTATED (Det_config2_panel2_rotx, Det_config2_panel2_roty, Det_config2_panel2_rotz) RELATIVE sample_position
COMPONENT arm_config3_Detector_0 = Arm()
AT (Det_config3_panel0_x, Det_config3_panel0_y, Det_config3_panel0_z) RELATIVE sample_position
ROTATED (Det_config3_panel0_rotx, Det_config3_panel0_roty, Det_config3_panel0_rotz) RELATIVE sample_position
COMPONENT arm_config3_Detector_1 = Arm()
AT (Det_config3_panel1_x, Det_config3_panel1_y, Det_config3_panel1_z) RELATIVE sample_position
ROTATED (Det_config3_panel1_rotx, Det_config3_panel1_roty, Det_config3_panel1_rotz) RELATIVE sample_position
COMPONENT arm_config3_Detector_2 = Arm()
AT (Det_config3_panel2_x, Det_config3_panel2_y, Det_config3_panel2_z) RELATIVE sample_position
ROTATED (Det_config3_panel2_rotx, Det_config3_panel2_roty, Det_config3_panel2_rotz) RELATIVE sample_position
COMPONENT arm_config4_Detector_0 = Arm()
AT (Det_config4_panel0_x, Det_config4_panel0_y, Det_config4_panel0_z) RELATIVE sample_position
ROTATED (Det_config4_panel0_rotx, Det_config4_panel0_roty, Det_config4_panel0_rotz) RELATIVE sample_position
COMPONENT arm_config4_Detector_1 = Arm()
AT (Det_config4_panel1_x, Det_config4_panel1_y, Det_config4_panel1_z) RELATIVE sample_position
ROTATED (Det_config4_panel1_rotx, Det_config4_panel1_roty, Det_config4_panel1_rotz) RELATIVE sample_position
COMPONENT arm_config4_Detector_2 = Arm()
AT (Det_config4_panel2_x, Det_config4_panel2_y, Det_config4_panel2_z) RELATIVE sample_position
ROTATED (Det_config4_panel2_rotx, Det_config4_panel2_roty, Det_config4_panel2_rotz) RELATIVE sample_position
COMPONENT arm_config5_Detector_0 = Arm()
AT (Det_config5_panel0_x, Det_config5_panel0_y, Det_config5_panel0_z) RELATIVE sample_position
ROTATED (Det_config5_panel0_rotx, Det_config5_panel0_roty, Det_config5_panel0_rotz) RELATIVE sample_position
COMPONENT arm_config5_Detector_1 = Arm()
AT (Det_config5_panel1_x, Det_config5_panel1_y, Det_config5_panel1_z) RELATIVE sample_position
ROTATED (Det_config5_panel1_rotx, Det_config5_panel1_roty, Det_config5_panel1_rotz) RELATIVE sample_position
COMPONENT arm_config5_Detector_2 = Arm()
AT (Det_config5_panel2_x, Det_config5_panel2_y, Det_config5_panel2_z) RELATIVE sample_position
ROTATED (Det_config5_panel2_rotx, Det_config5_panel2_roty, Det_config5_panel2_rotz) RELATIVE sample_position
COMPONENT arm_config6_Detector_0 = Arm()
AT (Det_config6_panel0_x, Det_config6_panel0_y, Det_config6_panel0_z) RELATIVE sample_position
ROTATED (Det_config6_panel0_rotx, Det_config6_panel0_roty, Det_config6_panel0_rotz) RELATIVE sample_position
COMPONENT arm_config6_Detector_1 = Arm()
AT (Det_config6_panel1_x, Det_config6_panel1_y, Det_config6_panel1_z) RELATIVE sample_position
ROTATED (Det_config6_panel1_rotx, Det_config6_panel1_roty, Det_config6_panel1_rotz) RELATIVE sample_position
COMPONENT arm_config6_Detector_2 = Arm()
AT (Det_config6_panel2_x, Det_config6_panel2_y, Det_config6_panel2_z) RELATIVE sample_position
ROTATED (Det_config6_panel2_rotx, Det_config6_panel2_roty, Det_config6_panel2_rotz) RELATIVE sample_position
COMPONENT arm_config7_Detector_0 = Arm()
AT (Det_config7_panel0_x, Det_config7_panel0_y, Det_config7_panel0_z) RELATIVE sample_position
ROTATED (Det_config7_panel0_rotx, Det_config7_panel0_roty, Det_config7_panel0_rotz) RELATIVE sample_position
COMPONENT arm_config7_Detector_1 = Arm()
AT (Det_config7_panel1_x, Det_config7_panel1_y, Det_config7_panel1_z) RELATIVE sample_position
ROTATED (Det_config7_panel1_rotx, Det_config7_panel1_roty, Det_config7_panel1_rotz) RELATIVE sample_position
COMPONENT arm_config7_Detector_2 = Arm()
AT (Det_config7_panel2_x, Det_config7_panel2_y, Det_config7_panel2_z) RELATIVE sample_position
ROTATED (Det_config7_panel2_rotx, Det_config7_panel2_roty, Det_config7_panel2_rotz) RELATIVE sample_position
COMPONENT arm_config8_Detector_0 = Arm()
AT (Det_config8_panel0_x, Det_config8_panel0_y, Det_config8_panel0_z) RELATIVE sample_position
ROTATED (Det_config8_panel0_rotx, Det_config8_panel0_roty, Det_config8_panel0_rotz) RELATIVE sample_position
COMPONENT arm_config8_Detector_1 = Arm()
AT (Det_config8_panel1_x, Det_config8_panel1_y, Det_config8_panel1_z) RELATIVE sample_position
ROTATED (Det_config8_panel1_rotx, Det_config8_panel1_roty, Det_config8_panel1_rotz) RELATIVE sample_position
COMPONENT arm_config8_Detector_2 = Arm()
AT (Det_config8_panel2_x, Det_config8_panel2_y, Det_config8_panel2_z) RELATIVE sample_position
ROTATED (Det_config8_panel2_rotx, Det_config8_panel2_roty, Det_config8_panel2_rotz) RELATIVE sample_position
COMPONENT arm_config9_Detector_0 = Arm()
AT (Det_config9_panel0_x, Det_config9_panel0_y, Det_config9_panel0_z) RELATIVE sample_position
ROTATED (Det_config9_panel0_rotx, Det_config9_panel0_roty, Det_config9_panel0_rotz) RELATIVE sample_position
COMPONENT arm_config9_Detector_1 = Arm()
AT (Det_config9_panel1_x, Det_config9_panel1_y, Det_config9_panel1_z) RELATIVE sample_position
ROTATED (Det_config9_panel1_rotx, Det_config9_panel1_roty, Det_config9_panel1_rotz) RELATIVE sample_position
COMPONENT arm_config9_Detector_2 = Arm()
AT (Det_config9_panel2_x, Det_config9_panel2_y, Det_config9_panel2_z) RELATIVE sample_position
ROTATED (Det_config9_panel2_rotx, Det_config9_panel2_roty, Det_config9_panel2_rotz) RELATIVE sample_position
COMPONENT arm_config10_Detector_0 = Arm()
AT (Det_config10_panel0_x, Det_config10_panel0_y, Det_config10_panel0_z) RELATIVE sample_position
ROTATED (Det_config10_panel0_rotx, Det_config10_panel0_roty, Det_config10_panel0_rotz) RELATIVE sample_position
COMPONENT arm_config10_Detector_1 = Arm()
AT (Det_config10_panel1_x, Det_config10_panel1_y, Det_config10_panel1_z) RELATIVE sample_position
ROTATED (Det_config10_panel1_rotx, Det_config10_panel1_roty, Det_config10_panel1_rotz) RELATIVE sample_position
COMPONENT arm_config10_Detector_2 = Arm()
AT (Det_config10_panel2_x, Det_config10_panel2_y, Det_config10_panel2_z) RELATIVE sample_position
ROTATED (Det_config10_panel2_rotx, Det_config10_panel2_roty, Det_config10_panel2_rotz) RELATIVE sample_position
COMPONENT arm_config11_Detector_0 = Arm()
AT (Det_config11_panel0_x, Det_config11_panel0_y, Det_config11_panel0_z) RELATIVE sample_position
ROTATED (Det_config11_panel0_rotx, Det_config11_panel0_roty, Det_config11_panel0_rotz) RELATIVE sample_position
COMPONENT arm_config11_Detector_1 = Arm()
AT (Det_config11_panel1_x, Det_config11_panel1_y, Det_config11_panel1_z) RELATIVE sample_position
ROTATED (Det_config11_panel1_rotx, Det_config11_panel1_roty, Det_config11_panel1_rotz) RELATIVE sample_position
COMPONENT arm_config11_Detector_2 = Arm()
AT (Det_config11_panel2_x, Det_config11_panel2_y, Det_config11_panel2_z) RELATIVE sample_position
ROTATED (Det_config11_panel2_rotx, Det_config11_panel2_roty, Det_config11_panel2_rotz) RELATIVE sample_position


COMPONENT sampleMantid = Arm()
AT (0,0,0) RELATIVE sample_position

COMPONENT psdSample = PSD_monitor(
 filename = "Sample_psd", xwidth = 0.03,
 yheight = 0.03, restore_neutron = 1)
AT (0,0,0) RELATIVE sample_position

COMPONENT divAtSample = Divergence_monitor(
 nh = 100, nv = 100,
 filename = "At_SampleDIVVDIVH.pos", xwidth = 0.005,
 yheight = 0.005, maxdiv_h = 0.2,
 maxdiv_v = 0.2, restore_neutron = 1)
AT (0,0,0) RELATIVE sample_position

COMPONENT divAtSampleOverview = Divergence_monitor(
 nh = 100, nv = 100,
 filename = "At_SampleOverviewDIVVDIVH.pos", xwidth = 0.005,
 yheight = 0.005, maxdiv_h = 0.5,
 maxdiv_v = 0.5, restore_neutron = 1)
AT (0,0,0) RELATIVE sample_position

COMPONENT toflSample = TOFLambda_monitor(
 nL = 500, nt = 500,
 tmin = Lower_bound_sample, tmax = Upper_bound_sample,
 filename = "Sample_tofl", xwidth = XtalSize_width,
 yheight = XtalSize_height, Lmin = L_min -0.1,
 Lmax = L_max+0.1, restore_neutron = 1)
AT (0,0,0) RELATIVE sample_position

COMPONENT divlSample = DivLambda_monitor(
 nL = 100, nh = 100,
 filename = "sample_divl", xwidth = XtalSize_width,
 yheight = XtalSize_height, maxdiv_h = 0.5,
 Lmin = L_min, Lmax = L_max,
 restore_neutron = 1)
AT (0,0,0) RELATIVE sample_position

COMPONENT init = Union_init()
AT (0,0,0) RELATIVE start_backend

COMPONENT Al_incoherent = Incoherent_process(
 sigma = 0.0328, unit_cell_volume = 66.4)
AT (0,0,0) RELATIVE start_backend

COMPONENT Al_powder = Powder_process(
 reflections = "Al.laz")
AT (0,0,0) RELATIVE start_backend

COMPONENT Al = Union_make_material(
 process_string = "Al_incoherent,Al_powder", my_absorption = 1.39157)
AT (0,0,0) RELATIVE start_backend

COMPONENT Fe_incoherent = Incoherent_process(
 sigma = 0.8, unit_cell_volume = 24.04)
AT (0,0,0) RELATIVE start_backend

COMPONENT Fe_powder = Powder_process(
 reflections = "Fe.laz")
AT (0,0,0) RELATIVE start_backend

COMPONENT Fe = Union_make_material(
 process_string = "Fe_incoherent,Fe_powder", my_absorption = 21.2978)
AT (0,0,0) RELATIVE start_backend

COMPONENT Gd_incoherent = Incoherent_process(
 sigma = 302, unit_cell_volume = 66.21)
AT (0,0,0) RELATIVE start_backend

COMPONENT Gd_powder = Powder_process(
 reflections = "Gd.laz")
AT (0,0,0) RELATIVE start_backend

COMPONENT Gd = Union_make_material(
 process_string = "Gd_incoherent,Gd_powder", my_absorption = 150128)
AT (0,0,0) RELATIVE start_backend

COMPONENT Kapton_total = NCrystal_process(
 cfg = "Kapton_C22H10N2O5.ncmat;temp=25C")
AT (0,0,0) RELATIVE start_backend

COMPONENT Kapton = Union_make_material(
 process_string = "Kapton_total", my_absorption = 1.61127)
AT (0,0,0) RELATIVE start_backend

COMPONENT Detector_gas_total = NCrystal_process(
 cfg = "gasmix::0.70xCO2+0.30xAr/1bar/25C")
AT (0,0,0) RELATIVE start_backend

COMPONENT Detector_gas = Union_make_material(
 process_string = "Detector_gas_total", my_absorption = 0.000498532)
AT (0,0,0) RELATIVE start_backend

COMPONENT Air_total = NCrystal_process(
 cfg = "gasmix::air/25C/1.0atm/0.30relhumidity")
AT (0,0,0) RELATIVE start_backend

COMPONENT Air = Union_make_material(
 process_string = "Air_total", my_absorption = 0.00726555)
AT (0,0,0) RELATIVE start_backend

COMPONENT beamstop_6LiF_total = NCrystal_process(
 cfg = "LiF_sg225_LithiumFlouride.ncmat;atomdb=Li:is:0.95:Li6:0.05:Li7;temp=25C")
AT (0,0,0) RELATIVE start_backend

COMPONENT beamstop_6LiF = Union_make_material(
 process_string = "beamstop_6LiF_total", my_absorption = 5219.57)
AT (0,0,0) RELATIVE start_backend

COMPONENT surrounding_air = Union_cylinder(
 material_string = "Air", priority = 1,
 radius = 0.03, yheight = 0.5,
 p_interact = 0.05)
AT (0,0,-0.22) RELATIVE sample_position
ROTATED (90,0,0) RELATIVE sample_position

COMPONENT pinhole_Gd = Union_box(
 material_string = "Gd", priority = 4,
 xwidth = 0.025, yheight = 0.025,
 zdepth = 2.5E-05, p_interact = 0.25)
AT (0,0,0.69) RELATIVE Slit_2

COMPONENT pinhole_air = Union_box(
 material_string = "Air", priority = 5,
 xwidth = PinholeCollimator_width, yheight = PinholeCollimator_height,
 zdepth = 0.000125)
AT (0,0,0) RELATIVE pinhole_Gd

COMPONENT surrounding_air_exit = Union_box(
 material_string = "Exit", priority = 2,
 xwidth = 1.01*XtalSize_width, yheight = 1.01*XtalSize_height,
 zdepth = 1.01*XtalSize_depth)
AT (0,0,0) RELATIVE sample_position
ROTATED (XtalPhiX,XtalPhiY,XtalPhiZ) RELATIVE sample_position

COMPONENT beam_stop_core = Union_cylinder(
 material_string = "beamstop_6LiF", priority = 1020,
 radius = 0.0035, yheight = 0.01,
 p_interact = 0.2, number_of_activations = 1)
AT (0,0,0.01) RELATIVE sample_position
ROTATED (90,0,0) RELATIVE sample_position

COMPONENT beam_stop_cap = Union_cylinder(
 material_string = "Al", priority = 1019,
 radius = 0.0045, yheight = 0.0098,
 number_of_activations = 1)
AT (0,0,0) RELATIVE beam_stop_core

SPLIT 1000 COMPONENT master_1 = Union_master(
 allow_inside_start = 1, enable_conditionals = 0,
 weight_ratio_limit = 1E-10)
AT (0,0,0) RELATIVE start_backend

SPLIT 11 COMPONENT Xtal = Single_crystal(
 reflections = XtalReflections, xwidth = XtalSize_width,
 yheight = XtalSize_height, zdepth = XtalSize_depth,
 delta_d_d = XtalDelta_d_over_d, mosaic = XtalMosaicity,
 p_transmit = 0.01, order = 1)
AT (0,0,0) RELATIVE sample_position
ROTATED (XtalPhiX,XtalPhiY,XtalPhiZ) RELATIVE sample_position

COMPONENT beam_stop_core_after = Union_cylinder(
 material_string = "beamstop_6LiF", priority = 1040,
 radius = 0.0035, yheight = 0.01,
 p_interact = 0.2, number_of_activations = 1)
AT (0,0,0.01) RELATIVE sample_position
ROTATED (90,0,0) RELATIVE sample_position

COMPONENT beam_stop_cap_after = Union_cylinder(
 material_string = "Al", priority = 1039,
 radius = 0.0045, yheight = 0.0098,
 number_of_activations = 1)
AT (0,0,0) RELATIVE beam_stop_core_after

COMPONENT exit_config1_Detector_0 = Union_box(
 material_string = "Exit", priority = 50,
 xwidth = DetectorX, yheight = DetectorY,
 zdepth = 0.0001, xwidth2 = -1,
 yheight2 = -1, visualize = 1,
 target_index = 0, target_x = 0,
 target_y = 0, target_z = 0,
 focus_aw = 0, focus_ah = 0,
 focus_xw = 0, focus_xh = 0,
 focus_r = 0, plus_z_surface = 0,
 minus_z_surface = 0, plus_x_surface = 0,
 minus_x_surface = 0, plus_y_surface = 0,
 minus_y_surface = 0, all_face_surface = 0,
 cut_surface = 0, p_interact = 0,
 mask_string = 0, mask_setting = 0,
 number_of_activations = 1, init = "init")
AT (0, 0, 0) RELATIVE arm_config1_Detector_0
ROTATED (0.0, 0.0, 0.0) RELATIVE arm_config1_Detector_0

COMPONENT exit_config1_Detector_1 = Union_box(
 material_string = "Exit", priority = 51,
 xwidth = DetectorX, yheight = DetectorY,
 zdepth = 0.0001, xwidth2 = -1,
 yheight2 = -1, visualize = 1,
 target_index = 0, target_x = 0,
 target_y = 0, target_z = 0,
 focus_aw = 0, focus_ah = 0,
 focus_xw = 0, focus_xh = 0,
 focus_r = 0, plus_z_surface = 0,
 minus_z_surface = 0, plus_x_surface = 0,
 minus_x_surface = 0, plus_y_surface = 0,
 minus_y_surface = 0, all_face_surface = 0,
 cut_surface = 0, p_interact = 0,
 mask_string = 0, mask_setting = 0,
 number_of_activations = 1, init = "init")
AT (0, 0, 0) RELATIVE arm_config1_Detector_1
ROTATED (0.0, 0.0, 0.0) RELATIVE arm_config1_Detector_1

COMPONENT exit_config1_Detector_2 = Union_box(
 material_string = "Exit", priority = 52,
 xwidth = DetectorX, yheight = DetectorY,
 zdepth = 0.0001, xwidth2 = -1,
 yheight2 = -1, visualize = 1,
 target_index = 0, target_x = 0,
 target_y = 0, target_z = 0,
 focus_aw = 0, focus_ah = 0,
 focus_xw = 0, focus_xh = 0,
 focus_r = 0, plus_z_surface = 0,
 minus_z_surface = 0, plus_x_surface = 0,
 minus_x_surface = 0, plus_y_surface = 0,
 minus_y_surface = 0, all_face_surface = 0,
 cut_surface = 0, p_interact = 0,
 mask_string = 0, mask_setting = 0,
 number_of_activations = 1, init = "init")
AT (0, 0, 0) RELATIVE arm_config1_Detector_2
ROTATED (0.0, 0.0, 0.0) RELATIVE arm_config1_Detector_2

COMPONENT exit_config2_Detector_0 = Union_box(
 material_string = "Exit", priority = 53,
 xwidth = DetectorX, yheight = DetectorY,
 zdepth = 0.0001, xwidth2 = -1,
 yheight2 = -1, visualize = 1,
 target_index = 0, target_x = 0,
 target_y = 0, target_z = 0,
 focus_aw = 0, focus_ah = 0,
 focus_xw = 0, focus_xh = 0,
 focus_r = 0, plus_z_surface = 0,
 minus_z_surface = 0, plus_x_surface = 0,
 minus_x_surface = 0, plus_y_surface = 0,
 minus_y_surface = 0, all_face_surface = 0,
 cut_surface = 0, p_interact = 0,
 mask_string = 0, mask_setting = 0,
 number_of_activations = 1, init = "init")
AT (0, 0, 0) RELATIVE arm_config2_Detector_0
ROTATED (0.0, 0.0, 0.0) RELATIVE arm_config2_Detector_0

COMPONENT exit_config2_Detector_1 = Union_box(
 material_string = "Exit", priority = 54,
 xwidth = DetectorX, yheight = DetectorY,
 zdepth = 0.0001, xwidth2 = -1,
 yheight2 = -1, visualize = 1,
 target_index = 0, target_x = 0,
 target_y = 0, target_z = 0,
 focus_aw = 0, focus_ah = 0,
 focus_xw = 0, focus_xh = 0,
 focus_r = 0, plus_z_surface = 0,
 minus_z_surface = 0, plus_x_surface = 0,
 minus_x_surface = 0, plus_y_surface = 0,
 minus_y_surface = 0, all_face_surface = 0,
 cut_surface = 0, p_interact = 0,
 mask_string = 0, mask_setting = 0,
 number_of_activations = 1, init = "init")
AT (0, 0, 0) RELATIVE arm_config2_Detector_1
ROTATED (0.0, 0.0, 0.0) RELATIVE arm_config2_Detector_1

COMPONENT exit_config2_Detector_2 = Union_box(
 material_string = "Exit", priority = 55,
 xwidth = DetectorX, yheight = DetectorY,
 zdepth = 0.0001, xwidth2 = -1,
 yheight2 = -1, visualize = 1,
 target_index = 0, target_x = 0,
 target_y = 0, target_z = 0,
 focus_aw = 0, focus_ah = 0,
 focus_xw = 0, focus_xh = 0,
 focus_r = 0, plus_z_surface = 0,
 minus_z_surface = 0, plus_x_surface = 0,
 minus_x_surface = 0, plus_y_surface = 0,
 minus_y_surface = 0, all_face_surface = 0,
 cut_surface = 0, p_interact = 0,
 mask_string = 0, mask_setting = 0,
 number_of_activations = 1, init = "init")
AT (0, 0, 0) RELATIVE arm_config2_Detector_2
ROTATED (0.0, 0.0, 0.0) RELATIVE arm_config2_Detector_2

COMPONENT exit_config3_Detector_0 = Union_box(
 material_string = "Exit", priority = 56,
 xwidth = DetectorX, yheight = DetectorY,
 zdepth = 0.0001, xwidth2 = -1,
 yheight2 = -1, visualize = 1,
 target_index = 0, target_x = 0,
 target_y = 0, target_z = 0,
 focus_aw = 0, focus_ah = 0,
 focus_xw = 0, focus_xh = 0,
 focus_r = 0, plus_z_surface = 0,
 minus_z_surface = 0, plus_x_surface = 0,
 minus_x_surface = 0, plus_y_surface = 0,
 minus_y_surface = 0, all_face_surface = 0,
 cut_surface = 0, p_interact = 0,
 mask_string = 0, mask_setting = 0,
 number_of_activations = 1, init = "init")
AT (0, 0, 0) RELATIVE arm_config3_Detector_0
ROTATED (0.0, 0.0, 0.0) RELATIVE arm_config3_Detector_0

COMPONENT exit_config3_Detector_1 = Union_box(
 material_string = "Exit", priority = 57,
 xwidth = DetectorX, yheight = DetectorY,
 zdepth = 0.0001, xwidth2 = -1,
 yheight2 = -1, visualize = 1,
 target_index = 0, target_x = 0,
 target_y = 0, target_z = 0,
 focus_aw = 0, focus_ah = 0,
 focus_xw = 0, focus_xh = 0,
 focus_r = 0, plus_z_surface = 0,
 minus_z_surface = 0, plus_x_surface = 0,
 minus_x_surface = 0, plus_y_surface = 0,
 minus_y_surface = 0, all_face_surface = 0,
 cut_surface = 0, p_interact = 0,
 mask_string = 0, mask_setting = 0,
 number_of_activations = 1, init = "init")
AT (0, 0, 0) RELATIVE arm_config3_Detector_1
ROTATED (0.0, 0.0, 0.0) RELATIVE arm_config3_Detector_1

COMPONENT exit_config3_Detector_2 = Union_box(
 material_string = "Exit", priority = 58,
 xwidth = DetectorX, yheight = DetectorY,
 zdepth = 0.0001, xwidth2 = -1,
 yheight2 = -1, visualize = 1,
 target_index = 0, target_x = 0,
 target_y = 0, target_z = 0,
 focus_aw = 0, focus_ah = 0,
 focus_xw = 0, focus_xh = 0,
 focus_r = 0, plus_z_surface = 0,
 minus_z_surface = 0, plus_x_surface = 0,
 minus_x_surface = 0, plus_y_surface = 0,
 minus_y_surface = 0, all_face_surface = 0,
 cut_surface = 0, p_interact = 0,
 mask_string = 0, mask_setting = 0,
 number_of_activations = 1, init = "init")
AT (0, 0, 0) RELATIVE arm_config3_Detector_2
ROTATED (0.0, 0.0, 0.0) RELATIVE arm_config3_Detector_2

COMPONENT exit_config4_Detector_0 = Union_box(
 material_string = "Exit", priority = 59,
 xwidth = DetectorX, yheight = DetectorY,
 zdepth = 0.0001, xwidth2 = -1,
 yheight2 = -1, visualize = 1,
 target_index = 0, target_x = 0,
 target_y = 0, target_z = 0,
 focus_aw = 0, focus_ah = 0,
 focus_xw = 0, focus_xh = 0,
 focus_r = 0, plus_z_surface = 0,
 minus_z_surface = 0, plus_x_surface = 0,
 minus_x_surface = 0, plus_y_surface = 0,
 minus_y_surface = 0, all_face_surface = 0,
 cut_surface = 0, p_interact = 0,
 mask_string = 0, mask_setting = 0,
 number_of_activations = 1, init = "init")
AT (0, 0, 0) RELATIVE arm_config4_Detector_0
ROTATED (0.0, 0.0, 0.0) RELATIVE arm_config4_Detector_0

COMPONENT exit_config4_Detector_1 = Union_box(
 material_string = "Exit", priority = 60,
 xwidth = DetectorX, yheight = DetectorY,
 zdepth = 0.0001, xwidth2 = -1,
 yheight2 = -1, visualize = 1,
 target_index = 0, target_x = 0,
 target_y = 0, target_z = 0,
 focus_aw = 0, focus_ah = 0,
 focus_xw = 0, focus_xh = 0,
 focus_r = 0, plus_z_surface = 0,
 minus_z_surface = 0, plus_x_surface = 0,
 minus_x_surface = 0, plus_y_surface = 0,
 minus_y_surface = 0, all_face_surface = 0,
 cut_surface = 0, p_interact = 0,
 mask_string = 0, mask_setting = 0,
 number_of_activations = 1, init = "init")
AT (0, 0, 0) RELATIVE arm_config4_Detector_1
ROTATED (0.0, 0.0, 0.0) RELATIVE arm_config4_Detector_1

COMPONENT exit_config4_Detector_2 = Union_box(
 material_string = "Exit", priority = 61,
 xwidth = DetectorX, yheight = DetectorY,
 zdepth = 0.0001, xwidth2 = -1,
 yheight2 = -1, visualize = 1,
 target_index = 0, target_x = 0,
 target_y = 0, target_z = 0,
 focus_aw = 0, focus_ah = 0,
 focus_xw = 0, focus_xh = 0,
 focus_r = 0, plus_z_surface = 0,
 minus_z_surface = 0, plus_x_surface = 0,
 minus_x_surface = 0, plus_y_surface = 0,
 minus_y_surface = 0, all_face_surface = 0,
 cut_surface = 0, p_interact = 0,
 mask_string = 0, mask_setting = 0,
 number_of_activations = 1, init = "init")
AT (0, 0, 0) RELATIVE arm_config4_Detector_2
ROTATED (0.0, 0.0, 0.0) RELATIVE arm_config4_Detector_2

COMPONENT exit_config5_Detector_0 = Union_box(
 material_string = "Exit", priority = 62,
 xwidth = DetectorX, yheight = DetectorY,
 zdepth = 0.0001, xwidth2 = -1,
 yheight2 = -1, visualize = 1,
 target_index = 0, target_x = 0,
 target_y = 0, target_z = 0,
 focus_aw = 0, focus_ah = 0,
 focus_xw = 0, focus_xh = 0,
 focus_r = 0, plus_z_surface = 0,
 minus_z_surface = 0, plus_x_surface = 0,
 minus_x_surface = 0, plus_y_surface = 0,
 minus_y_surface = 0, all_face_surface = 0,
 cut_surface = 0, p_interact = 0,
 mask_string = 0, mask_setting = 0,
 number_of_activations = 1, init = "init")
AT (0, 0, 0) RELATIVE arm_config5_Detector_0
ROTATED (0.0, 0.0, 0.0) RELATIVE arm_config5_Detector_0

COMPONENT exit_config5_Detector_1 = Union_box(
 material_string = "Exit", priority = 63,
 xwidth = DetectorX, yheight = DetectorY,
 zdepth = 0.0001, xwidth2 = -1,
 yheight2 = -1, visualize = 1,
 target_index = 0, target_x = 0,
 target_y = 0, target_z = 0,
 focus_aw = 0, focus_ah = 0,
 focus_xw = 0, focus_xh = 0,
 focus_r = 0, plus_z_surface = 0,
 minus_z_surface = 0, plus_x_surface = 0,
 minus_x_surface = 0, plus_y_surface = 0,
 minus_y_surface = 0, all_face_surface = 0,
 cut_surface = 0, p_interact = 0,
 mask_string = 0, mask_setting = 0,
 number_of_activations = 1, init = "init")
AT (0, 0, 0) RELATIVE arm_config5_Detector_1
ROTATED (0.0, 0.0, 0.0) RELATIVE arm_config5_Detector_1

COMPONENT exit_config5_Detector_2 = Union_box(
 material_string = "Exit", priority = 64,
 xwidth = DetectorX, yheight = DetectorY,
 zdepth = 0.0001, xwidth2 = -1,
 yheight2 = -1, visualize = 1,
 target_index = 0, target_x = 0,
 target_y = 0, target_z = 0,
 focus_aw = 0, focus_ah = 0,
 focus_xw = 0, focus_xh = 0,
 focus_r = 0, plus_z_surface = 0,
 minus_z_surface = 0, plus_x_surface = 0,
 minus_x_surface = 0, plus_y_surface = 0,
 minus_y_surface = 0, all_face_surface = 0,
 cut_surface = 0, p_interact = 0,
 mask_string = 0, mask_setting = 0,
 number_of_activations = 1, init = "init")
AT (0, 0, 0) RELATIVE arm_config5_Detector_2
ROTATED (0.0, 0.0, 0.0) RELATIVE arm_config5_Detector_2

COMPONENT exit_config6_Detector_0 = Union_box(
 material_string = "Exit", priority = 65,
 xwidth = DetectorX, yheight = DetectorY,
 zdepth = 0.0001, xwidth2 = -1,
 yheight2 = -1, visualize = 1,
 target_index = 0, target_x = 0,
 target_y = 0, target_z = 0,
 focus_aw = 0, focus_ah = 0,
 focus_xw = 0, focus_xh = 0,
 focus_r = 0, plus_z_surface = 0,
 minus_z_surface = 0, plus_x_surface = 0,
 minus_x_surface = 0, plus_y_surface = 0,
 minus_y_surface = 0, all_face_surface = 0,
 cut_surface = 0, p_interact = 0,
 mask_string = 0, mask_setting = 0,
 number_of_activations = 1, init = "init")
AT (0, 0, 0) RELATIVE arm_config6_Detector_0
ROTATED (0.0, 0.0, 0.0) RELATIVE arm_config6_Detector_0

COMPONENT exit_config6_Detector_1 = Union_box(
 material_string = "Exit", priority = 66,
 xwidth = DetectorX, yheight = DetectorY,
 zdepth = 0.0001, xwidth2 = -1,
 yheight2 = -1, visualize = 1,
 target_index = 0, target_x = 0,
 target_y = 0, target_z = 0,
 focus_aw = 0, focus_ah = 0,
 focus_xw = 0, focus_xh = 0,
 focus_r = 0, plus_z_surface = 0,
 minus_z_surface = 0, plus_x_surface = 0,
 minus_x_surface = 0, plus_y_surface = 0,
 minus_y_surface = 0, all_face_surface = 0,
 cut_surface = 0, p_interact = 0,
 mask_string = 0, mask_setting = 0,
 number_of_activations = 1, init = "init")
AT (0, 0, 0) RELATIVE arm_config6_Detector_1
ROTATED (0.0, 0.0, 0.0) RELATIVE arm_config6_Detector_1

COMPONENT exit_config6_Detector_2 = Union_box(
 material_string = "Exit", priority = 67,
 xwidth = DetectorX, yheight = DetectorY,
 zdepth = 0.0001, xwidth2 = -1,
 yheight2 = -1, visualize = 1,
 target_index = 0, target_x = 0,
 target_y = 0, target_z = 0,
 focus_aw = 0, focus_ah = 0,
 focus_xw = 0, focus_xh = 0,
 focus_r = 0, plus_z_surface = 0,
 minus_z_surface = 0, plus_x_surface = 0,
 minus_x_surface = 0, plus_y_surface = 0,
 minus_y_surface = 0, all_face_surface = 0,
 cut_surface = 0, p_interact = 0,
 mask_string = 0, mask_setting = 0,
 number_of_activations = 1, init = "init")
AT (0, 0, 0) RELATIVE arm_config6_Detector_2
ROTATED (0.0, 0.0, 0.0) RELATIVE arm_config6_Detector_2

COMPONENT exit_config7_Detector_0 = Union_box(
 material_string = "Exit", priority = 68,
 xwidth = DetectorX, yheight = DetectorY,
 zdepth = 0.0001, xwidth2 = -1,
 yheight2 = -1, visualize = 1,
 target_index = 0, target_x = 0,
 target_y = 0, target_z = 0,
 focus_aw = 0, focus_ah = 0,
 focus_xw = 0, focus_xh = 0,
 focus_r = 0, plus_z_surface = 0,
 minus_z_surface = 0, plus_x_surface = 0,
 minus_x_surface = 0, plus_y_surface = 0,
 minus_y_surface = 0, all_face_surface = 0,
 cut_surface = 0, p_interact = 0,
 mask_string = 0, mask_setting = 0,
 number_of_activations = 1, init = "init")
AT (0, 0, 0) RELATIVE arm_config7_Detector_0
ROTATED (0.0, 0.0, 0.0) RELATIVE arm_config7_Detector_0

COMPONENT exit_config7_Detector_1 = Union_box(
 material_string = "Exit", priority = 69,
 xwidth = DetectorX, yheight = DetectorY,
 zdepth = 0.0001, xwidth2 = -1,
 yheight2 = -1, visualize = 1,
 target_index = 0, target_x = 0,
 target_y = 0, target_z = 0,
 focus_aw = 0, focus_ah = 0,
 focus_xw = 0, focus_xh = 0,
 focus_r = 0, plus_z_surface = 0,
 minus_z_surface = 0, plus_x_surface = 0,
 minus_x_surface = 0, plus_y_surface = 0,
 minus_y_surface = 0, all_face_surface = 0,
 cut_surface = 0, p_interact = 0,
 mask_string = 0, mask_setting = 0,
 number_of_activations = 1, init = "init")
AT (0, 0, 0) RELATIVE arm_config7_Detector_1
ROTATED (0.0, 0.0, 0.0) RELATIVE arm_config7_Detector_1

COMPONENT exit_config7_Detector_2 = Union_box(
 material_string = "Exit", priority = 70,
 xwidth = DetectorX, yheight = DetectorY,
 zdepth = 0.0001, xwidth2 = -1,
 yheight2 = -1, visualize = 1,
 target_index = 0, target_x = 0,
 target_y = 0, target_z = 0,
 focus_aw = 0, focus_ah = 0,
 focus_xw = 0, focus_xh = 0,
 focus_r = 0, plus_z_surface = 0,
 minus_z_surface = 0, plus_x_surface = 0,
 minus_x_surface = 0, plus_y_surface = 0,
 minus_y_surface = 0, all_face_surface = 0,
 cut_surface = 0, p_interact = 0,
 mask_string = 0, mask_setting = 0,
 number_of_activations = 1, init = "init")
AT (0, 0, 0) RELATIVE arm_config7_Detector_2
ROTATED (0.0, 0.0, 0.0) RELATIVE arm_config7_Detector_2

COMPONENT exit_config8_Detector_0 = Union_box(
 material_string = "Exit", priority = 71,
 xwidth = DetectorX, yheight = DetectorY,
 zdepth = 0.0001, xwidth2 = -1,
 yheight2 = -1, visualize = 1,
 target_index = 0, target_x = 0,
 target_y = 0, target_z = 0,
 focus_aw = 0, focus_ah = 0,
 focus_xw = 0, focus_xh = 0,
 focus_r = 0, plus_z_surface = 0,
 minus_z_surface = 0, plus_x_surface = 0,
 minus_x_surface = 0, plus_y_surface = 0,
 minus_y_surface = 0, all_face_surface = 0,
 cut_surface = 0, p_interact = 0,
 mask_string = 0, mask_setting = 0,
 number_of_activations = 1, init = "init")
AT (0, 0, 0) RELATIVE arm_config8_Detector_0
ROTATED (0.0, 0.0, 0.0) RELATIVE arm_config8_Detector_0

COMPONENT exit_config8_Detector_1 = Union_box(
 material_string = "Exit", priority = 72,
 xwidth = DetectorX, yheight = DetectorY,
 zdepth = 0.0001, xwidth2 = -1,
 yheight2 = -1, visualize = 1,
 target_index = 0, target_x = 0,
 target_y = 0, target_z = 0,
 focus_aw = 0, focus_ah = 0,
 focus_xw = 0, focus_xh = 0,
 focus_r = 0, plus_z_surface = 0,
 minus_z_surface = 0, plus_x_surface = 0,
 minus_x_surface = 0, plus_y_surface = 0,
 minus_y_surface = 0, all_face_surface = 0,
 cut_surface = 0, p_interact = 0,
 mask_string = 0, mask_setting = 0,
 number_of_activations = 1, init = "init")
AT (0, 0, 0) RELATIVE arm_config8_Detector_1
ROTATED (0.0, 0.0, 0.0) RELATIVE arm_config8_Detector_1

COMPONENT exit_config8_Detector_2 = Union_box(
 material_string = "Exit", priority = 73,
 xwidth = DetectorX, yheight = DetectorY,
 zdepth = 0.0001, xwidth2 = -1,
 yheight2 = -1, visualize = 1,
 target_index = 0, target_x = 0,
 target_y = 0, target_z = 0,
 focus_aw = 0, focus_ah = 0,
 focus_xw = 0, focus_xh = 0,
 focus_r = 0, plus_z_surface = 0,
 minus_z_surface = 0, plus_x_surface = 0,
 minus_x_surface = 0, plus_y_surface = 0,
 minus_y_surface = 0, all_face_surface = 0,
 cut_surface = 0, p_interact = 0,
 mask_string = 0, mask_setting = 0,
 number_of_activations = 1, init = "init")
AT (0, 0, 0) RELATIVE arm_config8_Detector_2
ROTATED (0.0, 0.0, 0.0) RELATIVE arm_config8_Detector_2

COMPONENT exit_config9_Detector_0 = Union_box(
 material_string = "Exit", priority = 74,
 xwidth = DetectorX, yheight = DetectorY,
 zdepth = 0.0001, xwidth2 = -1,
 yheight2 = -1, visualize = 1,
 target_index = 0, target_x = 0,
 target_y = 0, target_z = 0,
 focus_aw = 0, focus_ah = 0,
 focus_xw = 0, focus_xh = 0,
 focus_r = 0, plus_z_surface = 0,
 minus_z_surface = 0, plus_x_surface = 0,
 minus_x_surface = 0, plus_y_surface = 0,
 minus_y_surface = 0, all_face_surface = 0,
 cut_surface = 0, p_interact = 0,
 mask_string = 0, mask_setting = 0,
 number_of_activations = 1, init = "init")
AT (0, 0, 0) RELATIVE arm_config9_Detector_0
ROTATED (0.0, 0.0, 0.0) RELATIVE arm_config9_Detector_0

COMPONENT exit_config9_Detector_1 = Union_box(
 material_string = "Exit", priority = 75,
 xwidth = DetectorX, yheight = DetectorY,
 zdepth = 0.0001, xwidth2 = -1,
 yheight2 = -1, visualize = 1,
 target_index = 0, target_x = 0,
 target_y = 0, target_z = 0,
 focus_aw = 0, focus_ah = 0,
 focus_xw = 0, focus_xh = 0,
 focus_r = 0, plus_z_surface = 0,
 minus_z_surface = 0, plus_x_surface = 0,
 minus_x_surface = 0, plus_y_surface = 0,
 minus_y_surface = 0, all_face_surface = 0,
 cut_surface = 0, p_interact = 0,
 mask_string = 0, mask_setting = 0,
 number_of_activations = 1, init = "init")
AT (0, 0, 0) RELATIVE arm_config9_Detector_1
ROTATED (0.0, 0.0, 0.0) RELATIVE arm_config9_Detector_1

COMPONENT exit_config9_Detector_2 = Union_box(
 material_string = "Exit", priority = 76,
 xwidth = DetectorX, yheight = DetectorY,
 zdepth = 0.0001, xwidth2 = -1,
 yheight2 = -1, visualize = 1,
 target_index = 0, target_x = 0,
 target_y = 0, target_z = 0,
 focus_aw = 0, focus_ah = 0,
 focus_xw = 0, focus_xh = 0,
 focus_r = 0, plus_z_surface = 0,
 minus_z_surface = 0, plus_x_surface = 0,
 minus_x_surface = 0, plus_y_surface = 0,
 minus_y_surface = 0, all_face_surface = 0,
 cut_surface = 0, p_interact = 0,
 mask_string = 0, mask_setting = 0,
 number_of_activations = 1, init = "init")
AT (0, 0, 0) RELATIVE arm_config9_Detector_2
ROTATED (0.0, 0.0, 0.0) RELATIVE arm_config9_Detector_2

COMPONENT exit_config10_Detector_0 = Union_box(
 material_string = "Exit", priority = 77,
 xwidth = DetectorX, yheight = DetectorY,
 zdepth = 0.0001, xwidth2 = -1,
 yheight2 = -1, visualize = 1,
 target_index = 0, target_x = 0,
 target_y = 0, target_z = 0,
 focus_aw = 0, focus_ah = 0,
 focus_xw = 0, focus_xh = 0,
 focus_r = 0, plus_z_surface = 0,
 minus_z_surface = 0, plus_x_surface = 0,
 minus_x_surface = 0, plus_y_surface = 0,
 minus_y_surface = 0, all_face_surface = 0,
 cut_surface = 0, p_interact = 0,
 mask_string = 0, mask_setting = 0,
 number_of_activations = 1, init = "init")
AT (0, 0, 0) RELATIVE arm_config10_Detector_0
ROTATED (0.0, 0.0, 0.0) RELATIVE arm_config10_Detector_0

COMPONENT exit_config10_Detector_1 = Union_box(
 material_string = "Exit", priority = 78,
 xwidth = DetectorX, yheight = DetectorY,
 zdepth = 0.0001, xwidth2 = -1,
 yheight2 = -1, visualize = 1,
 target_index = 0, target_x = 0,
 target_y = 0, target_z = 0,
 focus_aw = 0, focus_ah = 0,
 focus_xw = 0, focus_xh = 0,
 focus_r = 0, plus_z_surface = 0,
 minus_z_surface = 0, plus_x_surface = 0,
 minus_x_surface = 0, plus_y_surface = 0,
 minus_y_surface = 0, all_face_surface = 0,
 cut_surface = 0, p_interact = 0,
 mask_string = 0, mask_setting = 0,
 number_of_activations = 1, init = "init")
AT (0, 0, 0) RELATIVE arm_config10_Detector_1
ROTATED (0.0, 0.0, 0.0) RELATIVE arm_config10_Detector_1

COMPONENT exit_config10_Detector_2 = Union_box(
 material_string = "Exit", priority = 79,
 xwidth = DetectorX, yheight = DetectorY,
 zdepth = 0.0001, xwidth2 = -1,
 yheight2 = -1, visualize = 1,
 target_index = 0, target_x = 0,
 target_y = 0, target_z = 0,
 focus_aw = 0, focus_ah = 0,
 focus_xw = 0, focus_xh = 0,
 focus_r = 0, plus_z_surface = 0,
 minus_z_surface = 0, plus_x_surface = 0,
 minus_x_surface = 0, plus_y_surface = 0,
 minus_y_surface = 0, all_face_surface = 0,
 cut_surface = 0, p_interact = 0,
 mask_string = 0, mask_setting = 0,
 number_of_activations = 1, init = "init")
AT (0, 0, 0) RELATIVE arm_config10_Detector_2
ROTATED (0.0, 0.0, 0.0) RELATIVE arm_config10_Detector_2

COMPONENT exit_config11_Detector_0 = Union_box(
 material_string = "Exit", priority = 80,
 xwidth = DetectorX, yheight = DetectorY,
 zdepth = 0.0001, xwidth2 = -1,
 yheight2 = -1, visualize = 1,
 target_index = 0, target_x = 0,
 target_y = 0, target_z = 0,
 focus_aw = 0, focus_ah = 0,
 focus_xw = 0, focus_xh = 0,
 focus_r = 0, plus_z_surface = 0,
 minus_z_surface = 0, plus_x_surface = 0,
 minus_x_surface = 0, plus_y_surface = 0,
 minus_y_surface = 0, all_face_surface = 0,
 cut_surface = 0, p_interact = 0,
 mask_string = 0, mask_setting = 0,
 number_of_activations = 1, init = "init")
AT (0, 0, 0) RELATIVE arm_config11_Detector_0
ROTATED (0.0, 0.0, 0.0) RELATIVE arm_config11_Detector_0

COMPONENT exit_config11_Detector_1 = Union_box(
 material_string = "Exit", priority = 81,
 xwidth = DetectorX, yheight = DetectorY,
 zdepth = 0.0001, xwidth2 = -1,
 yheight2 = -1, visualize = 1,
 target_index = 0, target_x = 0,
 target_y = 0, target_z = 0,
 focus_aw = 0, focus_ah = 0,
 focus_xw = 0, focus_xh = 0,
 focus_r = 0, plus_z_surface = 0,
 minus_z_surface = 0, plus_x_surface = 0,
 minus_x_surface = 0, plus_y_surface = 0,
 minus_y_surface = 0, all_face_surface = 0,
 cut_surface = 0, p_interact = 0,
 mask_string = 0, mask_setting = 0,
 number_of_activations = 1, init = "init")
AT (0, 0, 0) RELATIVE arm_config11_Detector_1
ROTATED (0.0, 0.0, 0.0) RELATIVE arm_config11_Detector_1

COMPONENT exit_config11_Detector_2 = Union_box(
 material_string = "Exit", priority = 82,
 xwidth = DetectorX, yheight = DetectorY,
 zdepth = 0.0001, xwidth2 = -1,
 yheight2 = -1, visualize = 1,
 target_index = 0, target_x = 0,
 target_y = 0, target_z = 0,
 focus_aw = 0, focus_ah = 0,
 focus_xw = 0, focus_xh = 0,
 focus_r = 0, plus_z_surface = 0,
 minus_z_surface = 0, plus_x_surface = 0,
 minus_x_surface = 0, plus_y_surface = 0,
 minus_y_surface = 0, all_face_surface = 0,
 cut_surface = 0, p_interact = 0,
 mask_string = 0, mask_setting = 0,
 number_of_activations = 1, init = "init")
AT (0, 0, 0) RELATIVE arm_config11_Detector_2
ROTATED (0.0, 0.0, 0.0) RELATIVE arm_config11_Detector_2

COMPONENT surrounding_air_after = Union_cylinder(
 material_string = "Air", priority = 1,
 radius = 2, yheight = 2.5,
 visualize = 1, target_index = 0,
 target_x = 0, target_y = 0,
 target_z = 0, focus_aw = 0,
 focus_ah = 0, focus_xw = 0,
 focus_xh = 0, focus_r = 0,
 p_interact = 0, mask_string = 0,
 mask_setting = 0, number_of_activations = 1,
 curved_surface = 0, top_surface = 0,
 bottom_surface = 0, all_face_surface = 0,
 cut_surface = 0, init = "init")
AT (0, 0, 0) RELATIVE sample_position
ROTATED (0.0, 0.0, 0.0) RELATIVE sample_position

COMPONENT master = Union_master(
 verbal = 1, list_verbal = 0,
 finally_verbal = 0, allow_inside_start = 1,
 enable_tagging = 0, history_limit = 300000,
 enable_conditionals = 1, inherit_number_of_scattering_events = 0,
 weight_ratio_limit = 1E-10, init = "init")
AT (0, 0, 0) RELATIVE start_backend
ROTATED (0.0, 0.0, 0.0) RELATIVE start_backend

COMPONENT full_logger_space_zx = Union_logger_2D_space(
 target_geometry = "NULL", target_process = "NULL",
 D_direction_1 = "z", D1_min = -0.5,
 D1_max = 0.5, n1 = 400,
 D_direction_2 = "x", D2_min = -0.5,
 D2_max = 0.5, n2 = 400,
 filename = "full_logger_zx.dat", order_total = 0,
 order_volume = 0, order_volume_process = 0,
 logger_conditional_extend_index = -1, init = "init")
AT (0, 0, 0) RELATIVE sample_position
ROTATED (0.0, 0.0, 0.0) RELATIVE sample_position

COMPONENT full_logger_space_xy = Union_logger_2D_space(
 target_geometry = "NULL", target_process = "NULL",
 D_direction_1 = "x", D1_min = -0.5,
 D1_max = 0.5, n1 = 400,
 D_direction_2 = "y", D2_min = -0.5,
 D2_max = 0.5, n2 = 400,
 filename = "full_logger_xy.dat", order_total = 0,
 order_volume = 0, order_volume_process = 0,
 logger_conditional_extend_index = -1, init = "init")
AT (0, 0, 0) RELATIVE sample_position
ROTATED (0.0, 0.0, 0.0) RELATIVE sample_position

COMPONENT time_logger = Union_logger_1D(
 target_geometry = "NULL", target_process = "NULL",
 min_value = 0.065, max_value = 0.145,
 n1 = 90, variable = "time",
 filename = "time.dat", order_total = 0,
 order_volume = 0, order_volume_process = 0,
 logger_conditional_extend_index = -1, init = "init")
AT (0, 0, 0) RELATIVE sample_position
ROTATED (0.0, 0.0, 0.0) RELATIVE sample_position


COMPONENT nD_Mantid_config1_panel0 = Monitor_nD(
 user1 = "", user2 = "",
 user3 = "", xwidth = DetectorX,
 yheight = DetectorY, zdepth = 0,
 xmin = 0, xmax = 0,
 ymin = 0, ymax = 0,
 zmin = 0, zmax = 0,
 bins = 0, min = -1e40,
 max = 1e40, restore_neutron = 1,
 radius = 0, options = "mantid square x bins=1280 y bins=1280, neutron pixel min=0 t, list all neutrons",
 filename = "Config1_Panel0_event_signal.dat", geometry = "NULL",
 nowritefile = 0, username1 = "NULL",
 username2 = "NULL", username3 = "NULL")
AT (0, 0, 0) RELATIVE arm_config1_Detector_0
ROTATED (0.0, 0.0, 0.0) RELATIVE arm_config1_Detector_0

COMPONENT nD_Mantid_config1_panel1 = Monitor_nD(
 user1 = "", user2 = "",
 user3 = "", xwidth = DetectorX,
 yheight = DetectorY, zdepth = 0,
 xmin = 0, xmax = 0,
 ymin = 0, ymax = 0,
 zmin = 0, zmax = 0,
 bins = 0, min = -1e40,
 max = 1e40, restore_neutron = 1,
 radius = 0, options = "mantid square x bins=1280 y bins=1280, neutron pixel min=1638400 t, list all neutrons",
 filename = "Config1_Panel1_event_signal.dat", geometry = "NULL",
 nowritefile = 0, username1 = "NULL",
 username2 = "NULL", username3 = "NULL")
AT (0, 0, 0) RELATIVE arm_config1_Detector_1
ROTATED (0.0, 0.0, 0.0) RELATIVE arm_config1_Detector_1

COMPONENT nD_Mantid_config1_panel2 = Monitor_nD(
 user1 = "", user2 = "",
 user3 = "", xwidth = DetectorX,
 yheight = DetectorY, zdepth = 0,
 xmin = 0, xmax = 0,
 ymin = 0, ymax = 0,
 zmin = 0, zmax = 0,
 bins = 0, min = -1e40,
 max = 1e40, restore_neutron = 1,
 radius = 0, options = "mantid square x bins=1280 y bins=1280, neutron pixel min=3276800 t, list all neutrons",
 filename = "Config1_Panel2_event_signal.dat", geometry = "NULL",
 nowritefile = 0, username1 = "NULL",
 username2 = "NULL", username3 = "NULL")
AT (0, 0, 0) RELATIVE arm_config1_Detector_2
ROTATED (0.0, 0.0, 0.0) RELATIVE arm_config1_Detector_2

COMPONENT nD_Mantid_config2_panel0 = Monitor_nD(
 user1 = "", user2 = "",
 user3 = "", xwidth = DetectorX,
 yheight = DetectorY, zdepth = 0,
 xmin = 0, xmax = 0,
 ymin = 0, ymax = 0,
 zmin = 0, zmax = 0,
 bins = 0, min = -1e40,
 max = 1e40, restore_neutron = 1,
 radius = 0, options = "mantid square x bins=1280 y bins=1280, neutron pixel min=0 t, list all neutrons",
 filename = "Config2_Panel0_event_signal.dat", geometry = "NULL",
 nowritefile = 0, username1 = "NULL",
 username2 = "NULL", username3 = "NULL")
AT (0, 0, 0) RELATIVE arm_config2_Detector_0
ROTATED (0.0, 0.0, 0.0) RELATIVE arm_config2_Detector_0

COMPONENT nD_Mantid_config2_panel1 = Monitor_nD(
 user1 = "", user2 = "",
 user3 = "", xwidth = DetectorX,
 yheight = DetectorY, zdepth = 0,
 xmin = 0, xmax = 0,
 ymin = 0, ymax = 0,
 zmin = 0, zmax = 0,
 bins = 0, min = -1e40,
 max = 1e40, restore_neutron = 1,
 radius = 0, options = "mantid square x bins=1280 y bins=1280, neutron pixel min=1638400 t, list all neutrons",
 filename = "Config2_Panel1_event_signal.dat", geometry = "NULL",
 nowritefile = 0, username1 = "NULL",
 username2 = "NULL", username3 = "NULL")
AT (0, 0, 0) RELATIVE arm_config2_Detector_1
ROTATED (0.0, 0.0, 0.0) RELATIVE arm_config2_Detector_1

COMPONENT nD_Mantid_config2_panel2 = Monitor_nD(
 user1 = "", user2 = "",
 user3 = "", xwidth = DetectorX,
 yheight = DetectorY, zdepth = 0,
 xmin = 0, xmax = 0,
 ymin = 0, ymax = 0,
 zmin = 0, zmax = 0,
 bins = 0, min = -1e40,
 max = 1e40, restore_neutron = 1,
 radius = 0, options = "mantid square x bins=1280 y bins=1280, neutron pixel min=3276800 t, list all neutrons",
 filename = "Config2_Panel2_event_signal.dat", geometry = "NULL",
 nowritefile = 0, username1 = "NULL",
 username2 = "NULL", username3 = "NULL")
AT (0, 0, 0) RELATIVE arm_config2_Detector_2
ROTATED (0.0, 0.0, 0.0) RELATIVE arm_config2_Detector_2

COMPONENT nD_Mantid_config3_panel0 = Monitor_nD(
 user1 = "", user2 = "",
 user3 = "", xwidth = DetectorX,
 yheight = DetectorY, zdepth = 0,
 xmin = 0, xmax = 0,
 ymin = 0, ymax = 0,
 zmin = 0, zmax = 0,
 bins = 0, min = -1e40,
 max = 1e40, restore_neutron = 1,
 radius = 0, options = "mantid square x bins=1280 y bins=1280, neutron pixel min=0 t, list all neutrons",
 filename = "Config3_Panel0_event_signal.dat", geometry = "NULL",
 nowritefile = 0, username1 = "NULL",
 username2 = "NULL", username3 = "NULL")
AT (0, 0, 0) RELATIVE arm_config3_Detector_0
ROTATED (0.0, 0.0, 0.0) RELATIVE arm_config3_Detector_0

COMPONENT nD_Mantid_config3_panel1 = Monitor_nD(
 user1 = "", user2 = "",
 user3 = "", xwidth = DetectorX,
 yheight = DetectorY, zdepth = 0,
 xmin = 0, xmax = 0,
 ymin = 0, ymax = 0,
 zmin = 0, zmax = 0,
 bins = 0, min = -1e40,
 max = 1e40, restore_neutron = 1,
 radius = 0, options = "mantid square x bins=1280 y bins=1280, neutron pixel min=1638400 t, list all neutrons",
 filename = "Config3_Panel1_event_signal.dat", geometry = "NULL",
 nowritefile = 0, username1 = "NULL",
 username2 = "NULL", username3 = "NULL")
AT (0, 0, 0) RELATIVE arm_config3_Detector_1
ROTATED (0.0, 0.0, 0.0) RELATIVE arm_config3_Detector_1

COMPONENT nD_Mantid_config3_panel2 = Monitor_nD(
 user1 = "", user2 = "",
 user3 = "", xwidth = DetectorX,
 yheight = DetectorY, zdepth = 0,
 xmin = 0, xmax = 0,
 ymin = 0, ymax = 0,
 zmin = 0, zmax = 0,
 bins = 0, min = -1e40,
 max = 1e40, restore_neutron = 1,
 radius = 0, options = "mantid square x bins=1280 y bins=1280, neutron pixel min=3276800 t, list all neutrons",
 filename = "Config3_Panel2_event_signal.dat", geometry = "NULL",
 nowritefile = 0, username1 = "NULL",
 username2 = "NULL", username3 = "NULL")
AT (0, 0, 0) RELATIVE arm_config3_Detector_2
ROTATED (0.0, 0.0, 0.0) RELATIVE arm_config3_Detector_2

COMPONENT nD_Mantid_config4_panel0 = Monitor_nD(
 user1 = "", user2 = "",
 user3 = "", xwidth = DetectorX,
 yheight = DetectorY, zdepth = 0,
 xmin = 0, xmax = 0,
 ymin = 0, ymax = 0,
 zmin = 0, zmax = 0,
 bins = 0, min = -1e40,
 max = 1e40, restore_neutron = 1,
 radius = 0, options = "mantid square x bins=1280 y bins=1280, neutron pixel min=0 t, list all neutrons",
 filename = "Config4_Panel0_event_signal.dat", geometry = "NULL",
 nowritefile = 0, username1 = "NULL",
 username2 = "NULL", username3 = "NULL")
AT (0, 0, 0) RELATIVE arm_config4_Detector_0
ROTATED (0.0, 0.0, 0.0) RELATIVE arm_config4_Detector_0

COMPONENT nD_Mantid_config4_panel1 = Monitor_nD(
 user1 = "", user2 = "",
 user3 = "", xwidth = DetectorX,
 yheight = DetectorY, zdepth = 0,
 xmin = 0, xmax = 0,
 ymin = 0, ymax = 0,
 zmin = 0, zmax = 0,
 bins = 0, min = -1e40,
 max = 1e40, restore_neutron = 1,
 radius = 0, options = "mantid square x bins=1280 y bins=1280, neutron pixel min=1638400 t, list all neutrons",
 filename = "Config4_Panel1_event_signal.dat", geometry = "NULL",
 nowritefile = 0, username1 = "NULL",
 username2 = "NULL", username3 = "NULL")
AT (0, 0, 0) RELATIVE arm_config4_Detector_1
ROTATED (0.0, 0.0, 0.0) RELATIVE arm_config4_Detector_1

COMPONENT nD_Mantid_config4_panel2 = Monitor_nD(
 user1 = "", user2 = "",
 user3 = "", xwidth = DetectorX,
 yheight = DetectorY, zdepth = 0,
 xmin = 0, xmax = 0,
 ymin = 0, ymax = 0,
 zmin = 0, zmax = 0,
 bins = 0, min = -1e40,
 max = 1e40, restore_neutron = 1,
 radius = 0, options = "mantid square x bins=1280 y bins=1280, neutron pixel min=3276800 t, list all neutrons",
 filename = "Config4_Panel2_event_signal.dat", geometry = "NULL",
 nowritefile = 0, username1 = "NULL",
 username2 = "NULL", username3 = "NULL")
AT (0, 0, 0) RELATIVE arm_config4_Detector_2
ROTATED (0.0, 0.0, 0.0) RELATIVE arm_config4_Detector_2

COMPONENT nD_Mantid_config5_panel0 = Monitor_nD(
 user1 = "", user2 = "",
 user3 = "", xwidth = DetectorX,
 yheight = DetectorY, zdepth = 0,
 xmin = 0, xmax = 0,
 ymin = 0, ymax = 0,
 zmin = 0, zmax = 0,
 bins = 0, min = -1e40,
 max = 1e40, restore_neutron = 1,
 radius = 0, options = "mantid square x bins=1280 y bins=1280, neutron pixel min=0 t, list all neutrons",
 filename = "Config5_Panel0_event_signal.dat", geometry = "NULL",
 nowritefile = 0, username1 = "NULL",
 username2 = "NULL", username3 = "NULL")
AT (0, 0, 0) RELATIVE arm_config5_Detector_0
ROTATED (0.0, 0.0, 0.0) RELATIVE arm_config5_Detector_0

COMPONENT nD_Mantid_config5_panel1 = Monitor_nD(
 user1 = "", user2 = "",
 user3 = "", xwidth = DetectorX,
 yheight = DetectorY, zdepth = 0,
 xmin = 0, xmax = 0,
 ymin = 0, ymax = 0,
 zmin = 0, zmax = 0,
 bins = 0, min = -1e40,
 max = 1e40, restore_neutron = 1,
 radius = 0, options = "mantid square x bins=1280 y bins=1280, neutron pixel min=1638400 t, list all neutrons",
 filename = "Config5_Panel1_event_signal.dat", geometry = "NULL",
 nowritefile = 0, username1 = "NULL",
 username2 = "NULL", username3 = "NULL")
AT (0, 0, 0) RELATIVE arm_config5_Detector_1
ROTATED (0.0, 0.0, 0.0) RELATIVE arm_config5_Detector_1

COMPONENT nD_Mantid_config5_panel2 = Monitor_nD(
 user1 = "", user2 = "",
 user3 = "", xwidth = DetectorX,
 yheight = DetectorY, zdepth = 0,
 xmin = 0, xmax = 0,
 ymin = 0, ymax = 0,
 zmin = 0, zmax = 0,
 bins = 0, min = -1e40,
 max = 1e40, restore_neutron = 1,
 radius = 0, options = "mantid square x bins=1280 y bins=1280, neutron pixel min=3276800 t, list all neutrons",
 filename = "Config5_Panel2_event_signal.dat", geometry = "NULL",
 nowritefile = 0, username1 = "NULL",
 username2 = "NULL", username3 = "NULL")
AT (0, 0, 0) RELATIVE arm_config5_Detector_2
ROTATED (0.0, 0.0, 0.0) RELATIVE arm_config5_Detector_2

COMPONENT nD_Mantid_config6_panel0 = Monitor_nD(
 user1 = "", user2 = "",
 user3 = "", xwidth = DetectorX,
 yheight = DetectorY, zdepth = 0,
 xmin = 0, xmax = 0,
 ymin = 0, ymax = 0,
 zmin = 0, zmax = 0,
 bins = 0, min = -1e40,
 max = 1e40, restore_neutron = 1,
 radius = 0, options = "mantid square x bins=1280 y bins=1280, neutron pixel min=0 t, list all neutrons",
 filename = "Config6_Panel0_event_signal.dat", geometry = "NULL",
 nowritefile = 0, username1 = "NULL",
 username2 = "NULL", username3 = "NULL")
AT (0, 0, 0) RELATIVE arm_config6_Detector_0
ROTATED (0.0, 0.0, 0.0) RELATIVE arm_config6_Detector_0

COMPONENT nD_Mantid_config6_panel1 = Monitor_nD(
 user1 = "", user2 = "",
 user3 = "", xwidth = DetectorX,
 yheight = DetectorY, zdepth = 0,
 xmin = 0, xmax = 0,
 ymin = 0, ymax = 0,
 zmin = 0, zmax = 0,
 bins = 0, min = -1e40,
 max = 1e40, restore_neutron = 1,
 radius = 0, options = "mantid square x bins=1280 y bins=1280, neutron pixel min=1638400 t, list all neutrons",
 filename = "Config6_Panel1_event_signal.dat", geometry = "NULL",
 nowritefile = 0, username1 = "NULL",
 username2 = "NULL", username3 = "NULL")
AT (0, 0, 0) RELATIVE arm_config6_Detector_1
ROTATED (0.0, 0.0, 0.0) RELATIVE arm_config6_Detector_1

COMPONENT nD_Mantid_config6_panel2 = Monitor_nD(
 user1 = "", user2 = "",
 user3 = "", xwidth = DetectorX,
 yheight = DetectorY, zdepth = 0,
 xmin = 0, xmax = 0,
 ymin = 0, ymax = 0,
 zmin = 0, zmax = 0,
 bins = 0, min = -1e40,
 max = 1e40, restore_neutron = 1,
 radius = 0, options = "mantid square x bins=1280 y bins=1280, neutron pixel min=3276800 t, list all neutrons",
 filename = "Config6_Panel2_event_signal.dat", geometry = "NULL",
 nowritefile = 0, username1 = "NULL",
 username2 = "NULL", username3 = "NULL")
AT (0, 0, 0) RELATIVE arm_config6_Detector_2
ROTATED (0.0, 0.0, 0.0) RELATIVE arm_config6_Detector_2

COMPONENT nD_Mantid_config7_panel0 = Monitor_nD(
 user1 = "", user2 = "",
 user3 = "", xwidth = DetectorX,
 yheight = DetectorY, zdepth = 0,
 xmin = 0, xmax = 0,
 ymin = 0, ymax = 0,
 zmin = 0, zmax = 0,
 bins = 0, min = -1e40,
 max = 1e40, restore_neutron = 1,
 radius = 0, options = "mantid square x bins=1280 y bins=1280, neutron pixel min=0 t, list all neutrons",
 filename = "Config7_Panel0_event_signal.dat", geometry = "NULL",
 nowritefile = 0, username1 = "NULL",
 username2 = "NULL", username3 = "NULL")
AT (0, 0, 0) RELATIVE arm_config7_Detector_0
ROTATED (0.0, 0.0, 0.0) RELATIVE arm_config7_Detector_0

COMPONENT nD_Mantid_config7_panel1 = Monitor_nD(
 user1 = "", user2 = "",
 user3 = "", xwidth = DetectorX,
 yheight = DetectorY, zdepth = 0,
 xmin = 0, xmax = 0,
 ymin = 0, ymax = 0,
 zmin = 0, zmax = 0,
 bins = 0, min = -1e40,
 max = 1e40, restore_neutron = 1,
 radius = 0, options = "mantid square x bins=1280 y bins=1280, neutron pixel min=1638400 t, list all neutrons",
 filename = "Config7_Panel1_event_signal.dat", geometry = "NULL",
 nowritefile = 0, username1 = "NULL",
 username2 = "NULL", username3 = "NULL")
AT (0, 0, 0) RELATIVE arm_config7_Detector_1
ROTATED (0.0, 0.0, 0.0) RELATIVE arm_config7_Detector_1

COMPONENT nD_Mantid_config7_panel2 = Monitor_nD(
 user1 = "", user2 = "",
 user3 = "", xwidth = DetectorX,
 yheight = DetectorY, zdepth = 0,
 xmin = 0, xmax = 0,
 ymin = 0, ymax = 0,
 zmin = 0, zmax = 0,
 bins = 0, min = -1e40,
 max = 1e40, restore_neutron = 1,
 radius = 0, options = "mantid square x bins=1280 y bins=1280, neutron pixel min=3276800 t, list all neutrons",
 filename = "Config7_Panel2_event_signal.dat", geometry = "NULL",
 nowritefile = 0, username1 = "NULL",
 username2 = "NULL", username3 = "NULL")
AT (0, 0, 0) RELATIVE arm_config7_Detector_2
ROTATED (0.0, 0.0, 0.0) RELATIVE arm_config7_Detector_2

COMPONENT nD_Mantid_config8_panel0 = Monitor_nD(
 user1 = "", user2 = "",
 user3 = "", xwidth = DetectorX,
 yheight = DetectorY, zdepth = 0,
 xmin = 0, xmax = 0,
 ymin = 0, ymax = 0,
 zmin = 0, zmax = 0,
 bins = 0, min = -1e40,
 max = 1e40, restore_neutron = 1,
 radius = 0, options = "mantid square x bins=1280 y bins=1280, neutron pixel min=0 t, list all neutrons",
 filename = "Config8_Panel0_event_signal.dat", geometry = "NULL",
 nowritefile = 0, username1 = "NULL",
 username2 = "NULL", username3 = "NULL")
AT (0, 0, 0) RELATIVE arm_config8_Detector_0
ROTATED (0.0, 0.0, 0.0) RELATIVE arm_config8_Detector_0

COMPONENT nD_Mantid_config8_panel1 = Monitor_nD(
 user1 = "", user2 = "",
 user3 = "", xwidth = DetectorX,
 yheight = DetectorY, zdepth = 0,
 xmin = 0, xmax = 0,
 ymin = 0, ymax = 0,
 zmin = 0, zmax = 0,
 bins = 0, min = -1e40,
 max = 1e40, restore_neutron = 1,
 radius = 0, options = "mantid square x bins=1280 y bins=1280, neutron pixel min=1638400 t, list all neutrons",
 filename = "Config8_Panel1_event_signal.dat", geometry = "NULL",
 nowritefile = 0, username1 = "NULL",
 username2 = "NULL", username3 = "NULL")
AT (0, 0, 0) RELATIVE arm_config8_Detector_1
ROTATED (0.0, 0.0, 0.0) RELATIVE arm_config8_Detector_1

COMPONENT nD_Mantid_config8_panel2 = Monitor_nD(
 user1 = "", user2 = "",
 user3 = "", xwidth = DetectorX,
 yheight = DetectorY, zdepth = 0,
 xmin = 0, xmax = 0,
 ymin = 0, ymax = 0,
 zmin = 0, zmax = 0,
 bins = 0, min = -1e40,
 max = 1e40, restore_neutron = 1,
 radius = 0, options = "mantid square x bins=1280 y bins=1280, neutron pixel min=3276800 t, list all neutrons",
 filename = "Config8_Panel2_event_signal.dat", geometry = "NULL",
 nowritefile = 0, username1 = "NULL",
 username2 = "NULL", username3 = "NULL")
AT (0, 0, 0) RELATIVE arm_config8_Detector_2
ROTATED (0.0, 0.0, 0.0) RELATIVE arm_config8_Detector_2

COMPONENT nD_Mantid_config9_panel0 = Monitor_nD(
 user1 = "", user2 = "",
 user3 = "", xwidth = DetectorX,
 yheight = DetectorY, zdepth = 0,
 xmin = 0, xmax = 0,
 ymin = 0, ymax = 0,
 zmin = 0, zmax = 0,
 bins = 0, min = -1e40,
 max = 1e40, restore_neutron = 1,
 radius = 0, options = "mantid square x bins=1280 y bins=1280, neutron pixel min=0 t, list all neutrons",
 filename = "Config9_Panel0_event_signal.dat", geometry = "NULL",
 nowritefile = 0, username1 = "NULL",
 username2 = "NULL", username3 = "NULL")
AT (0, 0, 0) RELATIVE arm_config9_Detector_0
ROTATED (0.0, 0.0, 0.0) RELATIVE arm_config9_Detector_0

COMPONENT nD_Mantid_config9_panel1 = Monitor_nD(
 user1 = "", user2 = "",
 user3 = "", xwidth = DetectorX,
 yheight = DetectorY, zdepth = 0,
 xmin = 0, xmax = 0,
 ymin = 0, ymax = 0,
 zmin = 0, zmax = 0,
 bins = 0, min = -1e40,
 max = 1e40, restore_neutron = 1,
 radius = 0, options = "mantid square x bins=1280 y bins=1280, neutron pixel min=1638400 t, list all neutrons",
 filename = "Config9_Panel1_event_signal.dat", geometry = "NULL",
 nowritefile = 0, username1 = "NULL",
 username2 = "NULL", username3 = "NULL")
AT (0, 0, 0) RELATIVE arm_config9_Detector_1
ROTATED (0.0, 0.0, 0.0) RELATIVE arm_config9_Detector_1

COMPONENT nD_Mantid_config9_panel2 = Monitor_nD(
 user1 = "", user2 = "",
 user3 = "", xwidth = DetectorX,
 yheight = DetectorY, zdepth = 0,
 xmin = 0, xmax = 0,
 ymin = 0, ymax = 0,
 zmin = 0, zmax = 0,
 bins = 0, min = -1e40,
 max = 1e40, restore_neutron = 1,
 radius = 0, options = "mantid square x bins=1280 y bins=1280, neutron pixel min=3276800 t, list all neutrons",
 filename = "Config9_Panel2_event_signal.dat", geometry = "NULL",
 nowritefile = 0, username1 = "NULL",
 username2 = "NULL", username3 = "NULL")
AT (0, 0, 0) RELATIVE arm_config9_Detector_2
ROTATED (0.0, 0.0, 0.0) RELATIVE arm_config9_Detector_2

COMPONENT nD_Mantid_config10_panel0 = Monitor_nD(
 user1 = "", user2 = "",
 user3 = "", xwidth = DetectorX,
 yheight = DetectorY, zdepth = 0,
 xmin = 0, xmax = 0,
 ymin = 0, ymax = 0,
 zmin = 0, zmax = 0,
 bins = 0, min = -1e40,
 max = 1e40, restore_neutron = 1,
 radius = 0, options = "mantid square x bins=1280 y bins=1280, neutron pixel min=0 t, list all neutrons",
 filename = "Config10_Panel0_event_signal.dat", geometry = "NULL",
 nowritefile = 0, username1 = "NULL",
 username2 = "NULL", username3 = "NULL")
AT (0, 0, 0) RELATIVE arm_config10_Detector_0
ROTATED (0.0, 0.0, 0.0) RELATIVE arm_config10_Detector_0

COMPONENT nD_Mantid_config10_panel1 = Monitor_nD(
 user1 = "", user2 = "",
 user3 = "", xwidth = DetectorX,
 yheight = DetectorY, zdepth = 0,
 xmin = 0, xmax = 0,
 ymin = 0, ymax = 0,
 zmin = 0, zmax = 0,
 bins = 0, min = -1e40,
 max = 1e40, restore_neutron = 1,
 radius = 0, options = "mantid square x bins=1280 y bins=1280, neutron pixel min=1638400 t, list all neutrons",
 filename = "Config10_Panel1_event_signal.dat", geometry = "NULL",
 nowritefile = 0, username1 = "NULL",
 username2 = "NULL", username3 = "NULL")
AT (0, 0, 0) RELATIVE arm_config10_Detector_1
ROTATED (0.0, 0.0, 0.0) RELATIVE arm_config10_Detector_1

COMPONENT nD_Mantid_config10_panel2 = Monitor_nD(
 user1 = "", user2 = "",
 user3 = "", xwidth = DetectorX,
 yheight = DetectorY, zdepth = 0,
 xmin = 0, xmax = 0,
 ymin = 0, ymax = 0,
 zmin = 0, zmax = 0,
 bins = 0, min = -1e40,
 max = 1e40, restore_neutron = 1,
 radius = 0, options = "mantid square x bins=1280 y bins=1280, neutron pixel min=3276800 t, list all neutrons",
 filename = "Config10_Panel2_event_signal.dat", geometry = "NULL",
 nowritefile = 0, username1 = "NULL",
 username2 = "NULL", username3 = "NULL")
AT (0, 0, 0) RELATIVE arm_config10_Detector_2
ROTATED (0.0, 0.0, 0.0) RELATIVE arm_config10_Detector_2

COMPONENT nD_Mantid_config11_panel0 = Monitor_nD(
 user1 = "", user2 = "",
 user3 = "", xwidth = DetectorX,
 yheight = DetectorY, zdepth = 0,
 xmin = 0, xmax = 0,
 ymin = 0, ymax = 0,
 zmin = 0, zmax = 0,
 bins = 0, min = -1e40,
 max = 1e40, restore_neutron = 1,
 radius = 0, options = "mantid square x bins=1280 y bins=1280, neutron pixel min=0 t, list all neutrons",
 filename = "Config11_Panel0_event_signal.dat", geometry = "NULL",
 nowritefile = 0, username1 = "NULL",
 username2 = "NULL", username3 = "NULL")
AT (0, 0, 0) RELATIVE arm_config11_Detector_0
ROTATED (0.0, 0.0, 0.0) RELATIVE arm_config11_Detector_0

COMPONENT nD_Mantid_config11_panel1 = Monitor_nD(
 user1 = "", user2 = "",
 user3 = "", xwidth = DetectorX,
 yheight = DetectorY, zdepth = 0,
 xmin = 0, xmax = 0,
 ymin = 0, ymax = 0,
 zmin = 0, zmax = 0,
 bins = 0, min = -1e40,
 max = 1e40, restore_neutron = 1,
 radius = 0, options = "mantid square x bins=1280 y bins=1280, neutron pixel min=1638400 t, list all neutrons",
 filename = "Config11_Panel1_event_signal.dat", geometry = "NULL",
 nowritefile = 0, username1 = "NULL",
 username2 = "NULL", username3 = "NULL")
AT (0, 0, 0) RELATIVE arm_config11_Detector_1
ROTATED (0.0, 0.0, 0.0) RELATIVE arm_config11_Detector_1

COMPONENT nD_Mantid_config11_panel2 = Monitor_nD(
 user1 = "", user2 = "",
 user3 = "", xwidth = DetectorX,
 yheight = DetectorY, zdepth = 0,
 xmin = 0, xmax = 0,
 ymin = 0, ymax = 0,
 zmin = 0, zmax = 0,
 bins = 0, min = -1e40,
 max = 1e40, restore_neutron = 1,
 radius = 0, options = "mantid square x bins=1280 y bins=1280, neutron pixel min=3276800 t, list all neutrons",
 filename = "Config11_Panel2_event_signal.dat", geometry = "NULL",
 nowritefile = 0, username1 = "NULL",
 username2 = "NULL", username3 = "NULL")
AT (0, 0, 0) RELATIVE arm_config11_Detector_2
ROTATED (0.0, 0.0, 0.0) RELATIVE arm_config11_Detector_2


COMPONENT stop = Union_stop()
AT (0,0,0) RELATIVE start_backend

FINALLY 
%{
// Start of finally for generated NMX
%}

END
